# Supplementary material for: Cardiac defects of hypermobile Ehlers-Danlos syndrome and hypermobility spectrum disorders: a retrospective cohort study
Source: Front Cardiovasc Med. 2024 Mar 18;11:1332508. doi: 10.3389/fcvm.2024.1332508 (PMC10982405; doi:10.3389/fcvm.2024.1332508)
Supplement: Supplementary file 2 [file Datasheet2.xlsx]

## Sheet: COMMON_VARS
Variable Name	Variable Number
clinic	1
first_name	2
last_name	3
birth_date	4
age_at_echo	5
gender	6
procedure_id	7
visit_id	8
procedure_date	9
procedure_time	10
height	11
weight	12
bmi	13
bsa	14
procedure_type	15
report_id	16
location_name	17
domain_name	18
is_stress	19
is_research	20
phase_id	21
phase_name	22

## Sheet: IMPRESSIONS
impression_id	MENU_TEXT	REPORT_TEXT
imp02785	____ METS; ____double product	the patient achieved [[MEAS]] METS with a double product of [[MEAS]].
imp02786	the test was terminated due to	the test was terminated due to [[MOD]] [[MOD]].
imp02787	the baseline ECG demonstrated sinus rhythm	the baseline ECG demonstrated sinus rhythm.
imp02802	arrhythmia at stress	[[MOD]] [[MOD]] present at stress.
imp02810	normal b.p. response	normal blood pressure response to stress.
imp02813	negative stress echo	exercise echocardiogram negative for myocardial ischemia.
imp02821	ejection fraction response	ejection fraction response from [[MOD]] at rest to [[MOD]] at peak stress.
imp02822	normal EF response to stress	normal ejection fraction response to stress.
imp02833	Dobutamine was infused from ____ to ____	Dobutamine was infused from [[MOD]] to [[MEAS]].
imp02835	the test was terminated due to	the test was terminated due to [[MOD]] [[MOD]].
imp02844	with stress, there were no S-T changes	with stress, there were no S-T changes.
imp02863	negative Dobutamine	dobutamine stress echocardiogram negative for myocardial ischemia.
imp03134	calculated left ventricular ejection fraction by M-mode	calculated M-mode left ventricular ejection fraction [[MEAS]].
imp03135	calculated left ventricular ejection fraction by 2D	calculated 2-D linear left ventricular ejection fraction [[MEAS]].
imp03136	estimated LV EF (manual entry)	estimated left ventricular ejection fraction [[MOD]].
imp03137	estimated left ventricular ejection fraction range	estimated left ventricular ejection fraction range [[MOD]] - [[MOD]].
imp03142	normal LV diastolic function	normal left ventricular diastolic function.
imp03148	indeterminate diastolic function	indeterminate left ventricular diastolic function.
imp03273	anomalous left ventricular chord	anomalous left ventricular chord.
imp03281	normal right ventricular function	normal right ventricular function.
imp03307	estimated RVSP	estimated right ventricular systolic pressure [[MEAS]].
imp03335	no LA mass/thrombus	no mass/thrombus visualized in the left atrium.
imp03359	Eustachian valve	Eustachian valve identified.
imp03375	abnormal ventricular septal motion	abnormal ventricular septal motion [[MOD]].
imp03470	thickened heart walls (concentric)	[[MOD]] increased concentric left ventricular wall thickness.
imp03479	no regional wall motion abnormalities	no regional wall motion abnormalities.
imp03495	intact	intact atrial septum.
imp03498	redundant atrial septum.	redundant atrial septum.
imp03518	tricuspid aortic valve	tricuspid aortic valve.
imp03525	aortic valve doming	aortic valve doming.
imp03554	Dop MnG: systolic	aortic valve systolic mean Doppler gradient [[MEAS]].
imp03556	aortic valve area by Doppler	aortic valve area by Doppler [[MEAS]].
imp03562	mitral valve bowing	mitral valve bowing.
imp03578	calcified mitral valve chordae	calcified mitral valve chordae.
imp03600	diastolic regurgitation	diastolic mitral valve regurgitation.
imp03643	no pulmonary valve regurgitation	no pulmonary valve regurgitation.
imp03648	normal pulmonary valve Doppler flow pattern	normal pulmonary valve Doppler flow pattern.
imp03651	Dop MIG: systolic	pulmonary valve systolic maximal instantaneous Doppler gradient [[MEAS]].
imp03681	diastolic tricuspid valve regurgitation	diastolic tricuspid valve regurgitation.
imp03698	normal aortic valve tissue prosthesis	normal aortic valve tissue prosthesis.
imp03723	Dop MnG: systolic	aortic valve prosthesis systolic mean Doppler gradient [[MEAS]].
imp03756	mitral annuloplasty ring	mitral annuloplasty ring identified.
imp03839	no evidence of	no evidence of hypertrophic cardiomyopathy.
imp03858	noncompaction	noncompaction syndrome.
imp03928	normal echocardiogram	normal echocardiogram.
imp03937	goals, risks and alternatives (proceed)	the goals, risks and alternatives to moderate sedation and the transesophageal echo were explained to the patient, questions were answered and consent was given to proceed.
imp03939	TEE completed without complications	transesophageal echocardiogram completed without complications.
imp03945	intact atrial septum	the atrial septum was well visualized and appeared intact.
imp03946	no mass/thrombus	no intracardiac mass or thrombus identified.
imp03961	agitated saline injection(s) performed	agitated saline injection(s) performed.
imp03962	pacemaker catheter visualized	pacemaker catheter visualized.
imp03964	infusion catheter visualized	infusion catheter visualized.
imp03975	normal scan of the aorta	normal scan of the aorta.
imp03976	normal aortic root	normal aortic root.
imp03977	normal aortic sinus of Valsalva	normal aortic sinus of Valsalva.
imp03979	normal aortic arch	normal aortic arch dimension.
imp03980	normal descending thoracic aorta	normal descending thoracic aorta.
imp04004	ascending aorta aneurysm	ascending aorta aneurysm.
imp04023	immobile atherosclerosis of the aorta	[[MOD]] immobile atherosclerosis of the aorta.
imp04036	normal pulmonary arteries	normal pulmonary arteries.
imp04037	normal main pulmonary artery	normal main pulmonary artery.
imp04041	normal pulmonary artery pressure	normal pulmonary artery pressure.
imp04044	main pulmonary artery	[[MOD]] main pulmonary artery dilatation.
imp04081	normal coronary arteries	normal coronary arteries.
imp04093	normal superior vena cava	normal superior vena cava.
imp04119	normal pulmonary veins	normal pulmonary veins.
imp04120	normal pulmonary vein Doppler flow pattern	normal pulmonary vein Doppler flow pattern.
imp04122	normally connected pulmonary veins	normally connected pulmonary veins.
imp04130	normal coronary sinus	normal coronary sinus.
imp04131	coronary sinus dilatation	[[MOD]] coronary sinus dilatation.
imp04186	shunt at atrial level	shunt at atrial level.
imp04189	bidirectional shunt at atrial level	bidirectional shunt at atrial level.
imp04195	no shunt at ventricular level	no shunt at ventricular level.
imp04246	mitral valve repair	status post mitral valve repair.
imp04316	atrial septal defect repair	status post atrial septal defect repair.
imp04323	ascending aortic aneurysm repair	status post ascending aortic aneurysm repair [[MOD]].
imp04585	other tissue prosthesis	intraoperative surgical procedure: [[MOD]] aortic valve tissue prosthesis.
imp04655	ascending aortic aneurysm repair	intraoperative surgical procedure: ascending aortic aneurysm repair [[MOD]].
imp04710	aortic valve	intraoperative result: [[MOD]] residual aortic valve regurgitation.
imp04791	membranous	previous surgical repair of ventricular septal defect, membranous.
imp04888	aorta anterior and right	aorta is anterior and rightward to the pulmonary artery.
imp05016	persistent left SVC	persistent left superior vena cava.
imp05057	no evidence of	no evidence of coarctation of aorta.
imp05063	unspecified muscular	[[MOD]] muscular ventricular septal defect.
imp05081	intact ventricular septum	intact ventricular septum.
imp05102	prominent Eustachian valve	prominent Eustachian valve.
imp05103	prominent Chiari network	prominent Chiari network.
imp05541	LV mass index by 2D	left ventricular mass index by 2D [[MEAS]].
imp05560	Mitral regurgitation ERO (PISA)	mitral regurgitation ERO (PISA) [[MEAS]].
imp05564	goals, risks and alternatives (proceed)	the goals, risks and alternatives to the stress echo procedure were explained to the patient, questions were answered and consent was given to proceed.
imp05585	STRESS TEST	STRESS TEST:
imp05586	REST IMAGES	REST IMAGES:
imp05587	STRESS IMAGES	STRESS IMAGES:
imp05588	INTERPRETATION	INTERPRETATION:
imp05589	PRE-BYPASS	PRE-BYPASS:
imp05590	SURGERY	SURGERY:
imp05591	POST-BYPASS	POST-BYPASS:
imp05593	compared to previous report (significant change)	compared to the report of [[MOD]] significant change has occurred.
imp05598	normal cardiac valves	normal cardiac valves.
imp05599	FREE FORM ...	[[MOD]]
imp05612	atropine administered	a dose of [[MEAS]] of atropine was administered.
imp05614	Mitral regurgitant volume (PISA)	mitral regurgitant volume (PISA) [[MEAS]].
imp05616	Regurgitant volume (continuity equation)	mitral regurgitant volume (continuity equation) [[MEAS]].
imp05617	Mitral regurgitation ERO (continuity equation)	mitral regurgitation ERO (continuity equation) [[MEAS]].
imp05618	The patient achieved a maximum heart rate of	The patient achieved a maximum heart rate of [[MOD]].
imp05635	limited heart rate and/or double product	limited [[MOD]] response could reduce the sensitivity of the test.
imp05637	normal left ventricular size (rest)	normal left ventricular chamber size at rest.
imp05653	end systolic volume response	left ventricular end-systolic volume [[MOD]] with stress.
imp05719	stress ECG +/- (ischemia)	the stress ECG was [[MEAS]] for ischemia.
imp05730	calculated LV ejection fraction by volumetrics (biplane)	calculated 2-D biplane volumetric left ventricular ejection fraction [[MEAS]].
imp05731	calculated LV ejection fraction by volumetrics (4 ch)	calculated 2-D four chamber monoplane volumetric left ventricular ejection fraction [[MEAS]].
imp05770	grade 1/4 LV diastolic dysfunction	grade 1/4 left ventricular diastolic dysfunction, consistent with low to normal left ventricular filling pressure.
imp05774	LEFT VENTRICLE	LEFT VENTRICLE:
imp05780	OTHER ECHO FINDINGS	OTHER ECHO FINDINGS:
imp05798	RIGHT VENTRICLE	RIGHT VENTRICLE:
imp05804	ATRIA	ATRIA:
imp05808	CARDIAC VALVES	CARDIAC VALVES:
imp05813	myxomatous mitral valve	[[MOD]] myxomatous mitral valve leaflets.
imp05816	normal echocardiogram	normal echocardiogram.
imp05857	remainder of findings as per TTE report	the remainder of the findings are as per the transthoracic echocardiogram of [[MOD]].
imp06224	concentric remodeling	concentric remodeling (increased wall thickness to cavity ratio).
imp06226	Amplatzer device	Status post [[MOD]] Amplatzer [[MOD]] closure device.
imp06232	right to left shunt	[[MOD]] right to left shunt [[MOD]].
imp06237	bi-atrial enlargement	[[MOD]] bi-atrial enlargement.
imp06238	redundant mitral valve chordae	redundant mitral valve chordae.
imp06512	mitral chordal systolic anterior motion	mitral chordal systolic anterior motion.
imp06519	unable to detect peak TR velocity	unable to detect peak tricuspid regurgitation velocity for pulmonary artery systolic pressure calculation.
imp06521	calcified mitral annulus	[[MOD]] calcified mitral annulus.
imp06534	peak HR % max predicted	peak heart rate was [[MEAS]], which was [[MEAS]] of the maximum predicted heart rate.
imp06539	exc____ minutes ____Bruce	The patient exercised for a total of [[MEAS]] on [[MOD]] Bruce protocol.
imp06542	the test was terminated due to	the test was terminated due to [[MOD]] [[MOD]].
imp06544	negative for chest pain	negative for chest pain.
imp06546	abnormal stress ECG	abnormal stress ECG but fails to meet diagnostic criteria.
imp06547	nondiagnostic stress ECG	nondiagnostic stress ECG for ischemia due to [[MOD]].
imp06550	hypotensive response to stress	hypotensive response to stress.
imp06552	exercise capacity	the patient's exercise capacity was [[MOD]].
imp06568	abnormal left ventricular geometry	Abnormal left ventricular geometry consistent with [[MOD]].
imp06580	normal all other chambers	the rest of the cardiac chambers were of normal size.
imp06582	sclerotic aortic valve	aortic valve sclerosis [[MOD]].
imp06590	O2 sat at rest/with exercise	O2 sat at rest [[MEAS]], and with exercise [[MEAS]].
imp06591	blood pressure with exercise	blood pressure with exercise [[MEAS]]/[[MEAS]].
imp06592	blood pressure at rest	blood pressure at rest [[MEAS]]/[[MEAS]].
imp06598	aortic valve area index	The Aortic Valve index is [[MEAS]].
imp06600	normal / abn prosthesis	[[MOD]] [[MOD]] aortic prosthesis.
imp06611	sclerotic mitral valve	Mitral valve sclerosis [[MOD]].
imp06618	systolic anterior motion	systolic anterior motion of the [[MOD]].
imp06639	RV pressure is at least ______	right ventricular pressure is at least [[MOD]]. Unable to estimate more accurately due to an incomplete tricuspid regurgitation jet.
imp06654	not well seen	pulmonary valve is not well seen.
imp06668	blanket normal statements	no masses, thrombi or pericardial effusion seen. Intact cardiac septa.
imp06671	no endocarditis	no echocardiographic evidence of endocarditis.
imp06702	TDE	Technically difficult study.
imp06708	diastolic grade	diastolic dysfunction [[MOD]].
imp06720	abnormal left ventricular geometry	Abnormal left ventricular geometry consistent with [[MOD]].
imp06724	saline contrast / intrapulm shunt	saline contrast was used and showed [[MOD]] intrapulmonary shunt.
imp06726	reported level of perceived exertion	reported level of perceived exertion: [[MOD]].
imp06727	negative agitated saline injection	agitated saline injection was performed and showed no shunt.
imp07237	PERICARDIUM, SEPTA, MASSES	PERICARDIUM, SEPTA, MASSES
imp07254	normal sized atria	Normal sized atria.
imp07265	no mass/thrombus (TTE,LAA)	No intracardiac mass or thrombus, but the left atrial appendage cannot be visualized adequately with transthoracic echo to exclude thrombus in this location.
imp07266	compared to (date) these changes have occurred (free form)	Compared to the report of [[MOD]] the following changes have occurred: [[MOD]].
imp07267	heart rate recovery	[[MOD]] heart rate recovery.
imp07272	no RWA's with stress	no regional wall motion abnormalities with stress.
imp07273	no new RWA's with stress	no new regional wall motion abnormalities with stress.
imp07285	ejection fraction response (auto)	ejection fraction response from [[MEAS]] at rest to [[MEAS]] at peak stress.
imp07325	Sedation Plan-TEE	Sedation Plan - Transesophageal Echo - moderate sedation.
imp07331	normal LV systolic function	normal global and regional left ventricular systolic function.
imp07354	AORTIC VALVE	AORTIC VALVE
imp07355	MITRAL VALVE	MITRAL VALVE
imp07356	TRICUSPID VALVE	TRICUSPID VALVE
imp07357	PULMONIC VALVE	PULMONIC VALVE
imp07359	Echocardiogram	ECHOCARDIOGRAM
imp07360	Exercise Echo	EXERCISE ECHOCARDIOGRAM
imp07361	Dobutamine Echo	DOBUTAMINE STRESS ECHOCARDIOGRAM
imp07362	TEE	TRANSESOPHAGEAL ECHOCARDIOGRAM
imp07365	abnormal ventricular septal motion	abnormal ventricular septal motion [[MOD]].
imp07384	chest discomfort during recovery	during recovery, the patient developed chest discomfort rated [[MOD]] on a scale of 0 - 10.
imp07405	immobile atherosclerosis of the descending thoracic aorta	[[MOD]] immobile atherosclerosis of the descending thoracic aorta.
imp07428	normal pulmonic valve	morphologically normal pulmonic valve.
imp07455	right-to-left shunt at atrial level (rest/valsalva)	[[MOD]] right-to-left shunt at atrial level [[MOD]].
imp07456	no right-to-left shunt at atrial level (rest/valsalva)	No right-to-left shunt at atrial level [[MOD]].
imp07467	see Chart+ for additional info	see Chart+ or other pertinent record for additional procedure and sedation information.
imp07474	sedation and procedure well tolerated	The patient tolerated the sedation and procedure well and was released awake, alert, and in good condition.
imp07477	TEE performed at request of primary service consultant	Transesophageal echocardiogram performed at the request of the primary service consultant.
imp07501	AORTA	AORTA
imp07511	normal physiologic mitral regurgitation	normal physiologic mitral regurgitation.
imp07512	normal physiologic tricuspid regurgitation	normal physiologic tricuspid regurgitation.
imp07513	normal physiologic pulmonary regurgitation	normal physiologic pulmonary regurgitation.
imp07518	contrast administered per clinical protocol	contrast administered per Echocardiography Laboratory Contrast Administration protocol MC1156-434rev070717. Patient met an inclusion criterion and did not have contraindications in screening sections.
imp07525	attempts were made to optimize the images, all segments not well seen	attempts were made to optimize the echocardiographic images and two or more left ventricular segments were not visualized adequately to evaluate cardiac structure.
imp07551	device lead (s) identified	device lead (s) identified [[MOD]].
imp07553	estimated RVSP (Systolic BP)	estimated right ventricular systolic pressure [[MEAS]] (systolic blood pressure [[MEAS]]).
imp07560	Dop MnG: diastolic (HR)	mitral valve diastolic mean Doppler gradient [[MEAS]] (heart rate [[MEAS]]).
imp07583	normal aortic arch	normal aortic arch.
imp07994	ID confirmation and procedure pause	The patient's identity and all needed equipment were confirmed and a final confirmatory pause was performed by the team immediately prior to start.
imp08049	normal proximal coronary origins	normal proximal coronary origins.
imp08109	Doppler derived pulmonary artery mean pressure (TR)	Doppler derived pulmonary artery mean pressure [[MEAS]].
imp08149	pulmonary hypertension with mean PA range	findings consistent with [[MEAS]].
imp08189	no previous echo	there are no previous echocardiograms available for comparison.
imp08190	REST IMPRESSIONS	REST IMPRESSIONS:
imp08191	STRESS IMPRESSIONS	STRESS IMPRESSIONS:
imp08193	normal main pulmonary artery and bifurcation	normal main pulmonary artery and bifurcation.
imp08243	prominent epicardial fat layer	prominent [[MOD]] epicardial fat layer.
imp08310	post-bypass LV ejection fraction	post-bypass left ventricular ejection fraction [[MOD]].
imp08729	calculated LV ejection fraction by 3D volumetrics	calculated 3-D volumetric left ventricular ejection fraction [[MEAS]].
imp08810	echocardiographic images obtained during EP	echocardiographic images obtained during EP. See EP report for findings.
imp08909	stress complications	The patient experienced [[MOD]] [[MOD]].
imp08912	chest discomfort prior to stress	prior to stress, the patient presented with chest discomfort rated [[MOD]] on a scale of 0 to 10.
imp09132	sinus of Valsalva dilatation	[[MOD]] sinus of Valsalva dilatation (diameter [[MEAS]]).
imp09196	no dyspnea or discomfort	the patient had no dyspnea and no discomfort (rated 0 on a scale of 0-10) in chest or other locations typical for cardiac ischemia [[MOD]].
imp09199	chest discomfort at dismissal	the patient rated chest discomfort as [[MOD]] on a scale of 0-10 at dismissal.
imp09255	goals, risks and alternatives (Definity)	the goals, risks and alternatives to the administration of Definity contrast including the remote risk of serious cardiopulmonary reactions were explained to the patient, questions were answered and consent was given to proceed.
imp09269	normal LV systolic function	normal global and regional left ventricular systolic function.
imp09289	Shunt study	SHUNT STUDY
imp09928	LA volume index (4C-2C; Area Length)	Left atrial volume index [[MEAS]].
imp09929	reviewed patient allergies and medications	patient allergies and medications were reviewed.
imp09993	RV systolic pressure is at least ______	right ventricular systolic pressure is at least [[MOD]]. Unable to estimate more accurately due to an incomplete tricuspid regurgitation jet.
imp09994	unable to estimate RV systolic pressure	unable to estimate right ventricular systolic pressure due to an incomplete tricuspid regurgitation jet.
imp10006	echo images interpreted at site	Echocardiographic images interpreted at [[MOD]] campus.
imp10039	end systolic volume response	left ventricular end systolic volume [[MOD]] with stress.
imp10043	no shunt at atrial level by color / contrast	no shunt at atrial level [[MOD]].
imp10076	EF response (2D)	Ejection fraction response from [[MEAS]] at rest to [[MEAS]] at peak stress.
imp10079	The TAPSE is ______	The Tricuspid Annular Plane Systolic Excursion measures [[MEAS]].
imp10402	agitated saline contrast administered	agitated saline contrast administered.
imp10413	see Nursing Notes	please see Nursing Notes for additional information.
imp10423	aortic valve not well visualized	aortic valve not well visualized.
imp10425	pulmonary valve not well visualized	pulmonary valve not well visualized.
imp10426	tricuspid valve not well visualized	tricuspid valve not well visualized.
imp10427	normal global averaged LV longitudinal peak sys strain	global averaged left ventricular longitudinal peak systolic strain is normal at [[MEAS]] (normal = more negative than -18%).
imp10428	abnl / borderline global avg LV long. peak sys strain	global averaged left ventricular longitudinal peak systolic strain is [[MOD]] at [[MEAS]] (normal = more negative than -18%).
imp10513	normal abdominal aorta Doppler flow pattern	normal abdominal aorta Doppler flow pattern.
imp10514	normal left ventricular wall thickness	normal left ventricular wall thickness.
imp10515	LIMITED DOPPLER ASSESSMENT HEADING	LIMITED VALVULAR AND HEMODYNAMIC ASSESSMENT
imp10518	aortic stenosis severity	[[MOD]] aortic valve stenosis.
imp10571	DIASTOLIC FUNCTION	DIASTOLIC FUNCTION
imp10573	diastolic grade	diastolic dysfunction [[MOD]].
imp10615	limited Doppler performed	Limited color flow and spectral Doppler were performed to exclude hemodynamically significant valvular disease that potentially may adversely affect the performance of stress testing.
imp10616	standard echo recommended	Standard transthoracic echocardiography is recommended when more comprehensive evaluation of valvular structure and function and/or assessment of pulmonary artery pressures is required.
imp10617	AoV not well defined	Aortic valve is not well defined.
imp10797	colorflow Doppler statement	Colorflow and spectral Doppler were performed to assess valvular heart disease.
imp10801	respiratory artifact	respiratory artifact hampered interpretation of digitized immediate post-stress images.
imp10802	videotape review	review of supplemental videotaped images revealed [[MOD]] evidence of stress-induced regional wall motion abnormalities..
imp10816	averaged RV free wall peak systolic strain	averaged right ventricular free wall longitudinal peak systolic strain is [[MEAS]] (normal = more negative than -24%).
imp10820	PROCEDURE	PROCEDURE
imp10825	pulmonary hypertension with mean PA range	findings consistent with [[MEAS]].
imp10860	adult probe inserted without difficulty	adult probe inserted without difficulty.
imp10879	O2 uptake data	O2 uptake data detailed in the Electronic Medical Record (Cardiopulmonary (VO2) Exercise Test).
imp10919	chest discomfort during stress	during stress, the patient developed chest discomfort rated [[MOD]] on a scale of 1 - 10.
imp10920	dyspnea during stress	during stress, the patient developed [[MOD]] dyspnea.
imp10924	RIGHT HEART HEMODYNAMICS	RIGHT HEART HEMODYNAMICS
imp10943	Color/Doppler performed	[[MOD]] performed in part to assess valvular heart disease.
imp11039	Dop MnG: diastolic (HR)	mitral valve prosthesis diastolic mean Doppler gradient [[MEAS]] (heart rate [[MEAS]]).
imp11059	nrml aortic valve	morphologically normal aortic valve [[MOD]].
imp11079	nrml mitral valve	morphologically normal mitral valve [[MOD]].
imp11080	nrml tricuspid valve	morphologically normal tricuspid valve [[MOD]].
imp11081	nrml pulmonic valve	morphologically normal pulmonic valve [[MOD]].
imp11100	peak HR % max predicted	a peak heart rate of [[MEAS]] was achieved ([[MEAS]] age-predicted maximal HR).
imp11181	exercise-induced pulmonary hypertension	findings consistent with exercise-induced pulmonary hypertension.
imp11185	normal LVFP at rest and exercise	findings consistent with normal left ventricular filling pressure at rest and with exercise.
imp11189	normal LV filling pressure at rest	findings consistent with normal left ventricular filling pressure at rest.
imp11195	indeterminate LVFP at rest and exercise	indeterminate left ventricular filling pressure at rest and with exercise.
imp11200	compared to (date) these changes occurred (side by side images)	compared to the report of [[MOD]] the following changes have occurred: [[MOD]]. Side by side comparison of images performed.
imp11459	3D imaging was performed	3D imaging was performed to evaluate [[MOD]] which could not be adequately assessed by 2D imaging.
imp11540	Goals, risks and alternatives (contrast)	the goals, risks and alternatives to the administration of contrast were explained to the patient, questions were answered and consent was given to proceed.
imp11620	negative echox	Stress echocardiogram negative for exercise-induced wall motion abnormalities.
imp11622	negative Decho	Stress echocardiogram negative for pharmacologic-induced wall motion abnormalities.
imp11781	shunt origin	Agitated saline injection resulted in [[MOD]] right to left shunting consistent with [[MOD]].
imp11782	degree of shunt	Degree of right to left shunting following saline contrast injection appeared [[MOD]].
imp11819	peak aortic velocity	Aortic valve peak systolic velocity is, [[MEAS]].
imp11859	atrial septal shunt	[[MOD]] atrial level shunt by [[MOD]].
imp11879	abdominal aorta not visualized	abdominal aorta not visualized.
imp11880	abdominal aorta incompletely visualized	abdominal aorta incompletely visualized.
imp11979	compared to previous report (no change)	compared to the report of [[MOD]] no significant change has occurred. [[MOD]]
imp12181	no plaque in descending thoracic aorta	no plaque in the descending thoracic aorta.
imp12199	patient history, allergies and medications	the physician reviewed the patient's history, medication list, allergies, and review of systems, and the findings as documented in the RN assessment and also performed a pertinent examination including a heart, airway and lung assessment.
imp12406	basal septal prominence	Sigmoid ventricular septum with basal septal prominence: [[MOD]]
imp12419	medication reconciliation	medication reconciliation [[MOD]].
imp12479	exercise time and protocol-OLD	the patient exercised for [[MEAS]] on the [[MOD]] protocol.
imp12480	____METS and _______FAC	the patient achieved a workload of [[MEAS]] METS and [[MEAS]] FAC.
imp12519	exercise time and protocol	the patient exercised for [[MEAS]] on the [[MOD]] protocol.
imp12539	exercise time and protocol	the patient exercised for [[MEAS]] on the [[MOD]] protocol.
imp12599	Site interpreted	Echocardiographic images interpreted at [[MOD]] campus.
imp12619	exercise capacity	the patient's exercise capacity was [[MOD]].
imp12662	thickened heart walls (concentric)	[[MOD]] increased concentric left ventricular wall thickness.
imp12739	patient / guardian able to Teach-Back	[[MOD]] able to Teach-Back.
imp12819	TDE Contrast use	Assessment of global and regional left ventricular function required the use of [[MOD]] ultrasound enhancement agent(s) per approved medical protocol.
imp12859	blood pressure response	[[MOD]] blood pressure response to exercise.
imp12899	no intracardiac or intrapulmonary shunt	no intracardiac or intrapulmonary shunt.
imp12959	CPX with Echo	CARDIO-PULMONARY EXERCISE WITH ECHO
imp12999	IVC not well visualized	inferior vena cava not well visualized.
imp13000	ascending aorta not well visualized	ascending aorta not well visualized.
imp13059	left ventricular volumetric assessment not performed	left ventricular volumetric assessment not performed because of [[MOD]].
imp13148	atrial septum not well visualized	atrial septum not well visualized.
imp13260	LV volumes performed but not reported	left ventricular volumes were performed but not reported based on interpreter's judgment.
imp50000	LA volume index (4C-2C MOD)	Left atrial volume index [[MEAS]].
imp50025	S/P PFO closure	status post patent foramen ovale closure with a [[MOD]] [[MOD]].
imp50060	no previous studies available for comparison	No previous studies available for comparison.
imp50095	goals, risks and alternatives (Lumason)	the goals, risks and alternatives to the administration of Lumason contrast including the remote risk of serious cardiopulmonary reactions were explained to the patient, questions were answered and consent was given to proceed.
imp50096	no known allergy to Lumason	no known allergy to Lumason.
imp50105	post-bypass RV systolic function	post-bypass: [[MOD]] right ventricular systolic function.
imp50108	intact ascending aorta post-decannulation	intact ascending aorta post-decannulation.
imp50111	remaining findings unchanged from pre-bypass	the remaining findings are unchanged from pre-bypass images.
imp50115	regional wall motion similar to pre-bypass	regional wall motion findings similar to pre-bypass.
imp50137	no left circumflex compromise	no evidence of left circumflex coronary artery compromise post annuloplasty.
imp50195	valve area by Doppler	aortic valve prosthetic orifice area by Doppler: [[MEAS]]
imp50225	Definity administered and discarded	[[MEAS]] of diluted Definity contrast administered and [[MEAS]] discarded.
imp50230	Lumason administered and discarded	[[MEAS]] of Lumason contrast administered and [[MEAS]] discarded.
imp50235	AR	[[MOD]] aortic valve regurgitation.
imp50236	MR	[[MOD]] mitral valve regurgitation.
imp50237	PR	[[MOD]] pulmonary valve regurgitation.
imp50238	TR	[[MOD]] tricuspid valve regurgitation.
imp50240	aortic valve periprosthetic	[[MOD]] aortic valve periprosthetic regurgitation.
imp50260	pericardial effusion	[[MOD]] [[MOD]] pericardial effusion.
imp50267	no mass/ thrombus in left atrium or left atrial appendage	no mass/thrombus visualized in the left atrium or left atrial appendage.
imp50390	MV prolapse	[[MOD]] mitral valve [[MOD]] prolapse.
imp50400	aortic valve	[[MOD]] [[MOD]] aortic valve.
imp50401	PV	[[MOD]] [[MOD]] pulmonary valve.
imp50405	MV	[[MOD]] [[MOD]] mitral valve.
imp50406	TV	[[MOD]] [[MOD]] tricuspid valve.
imp50470	lung ultrasound performed	lung ultrasound performed.
imp50509	filling pressure	findings consistent with [[MOD]].
imp50525	MR rest/stress	mitral regurgitation was [[MOD]] at rest and [[MOD]] with stress.
imp50526	MV Dop MnG: diastolic (rest/stress)	mean mitral diastolic gradient was [[MEAS]] at rest and [[MEAS]] at peak stress.
imp50527	pulmonary pressure findings consistent	findings consistent with [[MOD]].
imp50530	MS findings consistent with	findings consistent with [[MOD]] [[MOD]] mitral stenosis.
imp50535	RVSP + RAP (rest)	estimated right ventricular systolic pressure at rest was [[MEAS]], assuming RA pressure of [[MEAS]].
imp50536	RVSP + RAP (stress)	estimated right ventricular systolic pressure with stress was [[MEAS]], assuming RA pressure of [[MEAS]].
imp50555	hemodynamic bike minutes/METs	the patient exercised for [[MEAS]] on the hemodynamic bike protocol, achieving a workload of [[MEAS]] METs.
imp50556	TR rest/stress	tricuspid regurgitation was [[MOD]] at rest and [[MOD]] with stress.
imp50560	LV hypertrophy	[[MOD]] [[MOD]] left ventricular hypertrophy.
imp50565	inferior wall	[[MOD]] of the [[MOD]] inferior wall.
imp50580	PRE-SEDATION ASSESSMENT/CONSENT	PRE-SEDATION ASSESSMENT & CONSENT
imp50581	Mallampati Assessment	Mallampati Assessment: [[MOD]].
imp50582	ASA status score	ASA physical status score: [[MOD]].
imp50583	appropriate level of sedation	procedure performed with appropriate level of sedation.
imp50584	trained independent observer assisted	a trained independent observer assisted with monitoring the patient's level of consciousness and physiologic status throughout the procedure, see nursing documentation.
imp50585	physician signature for meds and pt dc	physician signature for procedural medications and patient discharge when DC criteria met.
imp50590	see sedation narrator in EPIC	see Sedation Narrator or other pertinent record in Epic for additional procedure and sedation information.
imp50675	bicuspid aortic valve - raphe	bicuspid aortic valve with the raphe between the [[MOD]] cusps.
imp50685	agitated saline injection(s) performed - TEE	agitated saline injection(s) performed [[MOD]].
imp50740	Sedation plan - TEE (with modifiers)	sedation plan: [[MOD]].
imp50745	Edwards Inspiris Resilia prosthesis	status post [[MOD]] Edwards Inspiris Resilia pericardial aortic valve prosthesis.
imp50760	reviewed pt allergies / meds and med reconciliation	patient allergies and medications were reviewed and medication reconciliation [[MOD]].
imp50765	enhancement agent administered per reference document	imaging enhancement agent administered per Echocardiography Contrast Administration Protocol Reference Document 2220000124. Patient met an inclusion criterion and did not have contraindications in screening sections.
imp50766	ultrasound enhancement agent administered	intravenous [[MOD]] ultrasound enhancement agent(s) administered [[MOD]].
imp50805	AS	[[MOD]] [[MOD]] aortic valve stenosis.
imp50806	AV anatomy	[[MOD]] [[MOD]] aortic valve.
imp50810	MS	[[MOD]] [[MOD]] mitral valve stenosis.
imp50816	PS	[[MOD]] [[MOD]] pulmonary valve stenosis.
imp50825	no significant valvular heart disease	no [[MOD]] significant valvular heart disease.
imp50830	LV size	[[MOD]] left ventricular chamber size [[MOD]].
imp50831	RV size	[[MOD]] right ventricular chamber size [[MOD]].
imp50832	RA size	[[MOD]] right atrial size [[MOD]].
imp50835	LA size	[[MOD]] left atrial size [[MOD]].
imp50850	nml LV geometry	normal left ventricular geometry.
imp50855	abnml LV geometry	abnormal left ventricular geometry with [[MOD]] [[MOD]].
imp50865	AoV prosthetic regurg	[[MOD]] aortic valve prosthetic regurgitation.
imp50875	generalized LV hypokinesis	[[MOD]] generalized left ventricular hypokinesis [[MOD]].
imp50880	est RVSP based on RAP	estimated right ventricular systolic pressure [[MEAS]] (right atrial pressure of [[MEAS]]).
imp50885	est PA mean pressure (TR)	estimated pulmonary artery mean pressure [[MEAS]] assuming right atrial pressure of [[MEAS]].
imp50890	pleural effusion	[[MOD]] [[MOD]] pleural effusion.
imp50896	IVC size and collapse	[[MOD]] inferior vena cava size [[MOD]].
imp50905	intrapulmonary shunt	[[MOD]] intrapulmonary shunt.
imp50910	asc Ao size	[[MOD]] ascending aorta diameter.
imp50911	sinus of Valsalva size + meas entered	[[MOD]] sinus of Valsalva diameter of [[MEAS]].
imp50912	prox asc Ao size + meas entered	[[MOD]] proximal ascending aorta diameter of [[MEAS]].
imp50913	mid asc Ao size + meas entered	[[MOD]] mid ascending aorta diameter of [[MEAS]].
imp50915	distal asc Ao size + meas entered	[[MOD]] distal ascending aorta diameter of [[MEAS]].
imp50928	PA bifurcation normal / not well seen	pulmonary artery bifurcation [[MOD]].
imp50966	RV function	[[MOD]] right ventricular systolic function.
imp50975	LV function	[[MOD]] left ventricular systolic function.
imp51000	LV filling pressure (OLD)	[[MOD]] left ventricular filling pressure.
imp51001	LAA thrombus	[[MOD]] left atrial appendage thrombus.
imp51010	eccentric MR jet	eccentric mitral valve regurgitation [[MOD]].
imp51025	scope of limited echo to assess	the scope of this echocardiogram was limited to assessment of [[MOD]]. Recommend a future complete echocardiogram if clinically indicated.
imp51035	status post aortic valve prosthesis	status post [[MEAS]] aortic valve prosthesis.
imp51055	last full echo performed	last full echocardiogram performed [[MOD]].
imp51060	exercise capacity (mask)	the patient's exercise capacity was [[MOD]] [[MOD]].
imp51061	mask may compromise peak performance	peak performance may have been compromised by the need to wear a mask during exercise.
imp51075	PV systolic velocities	[[MOD]] pulmonary valve systolic velocities.
imp51110	ultrasound enhancement agent(s)-interpretation	[[MOD]] ultrasound enhancement agent(s) [[MOD]] in the interpretation of suboptimal images.
imp51115	abdominal aortic aneurysm	[[MOD]] abdominal aortic aneurysm [[MOD]].
imp51125	no abdominal aortic aneurysm	no abdominal aortic aneurysm.
imp51130	grade 1/3 LV diastolic dysfunction	grade 1/3 left ventricular diastolic dysfunction, consistent with low to normal left ventricular filling pressure [[MOD]].
imp51135	grade 1a/3 LV diastolic dysfunction	grade 1a/3 left ventricular diastolic dysfunction, consistent with mildly elevated left ventricular filling pressure [[MOD]].
imp51136	grade 2/3 LV diastolic dysfunction	grade 2/3 left ventricular diastolic dysfunction, consistent with mild-moderately elevated left ventricular filling pressure [[MOD]].
imp51145	atrial level shunt	[[MOD]] atrial level shunt [[MOD]].
imp51147	left-to-right shunt at atrial level	[[MOD]] left-to-right shunt at atrial level.
imp51151	RAA size	[[MOD]] right atrial appendage.
imp51152	LAA size	[[MOD]] left atrial appendage.
imp51167	ejection fraction (rest)	[[MOD]] ejection fraction at rest.
imp51180	atrial septal aneurysm	[[MOD]] atrial septal aneurysm.
imp51190	PFO closure	status post patent foramen ovale [[MOD]] closure.
imp51215	exercise time and protocol	the patient exercised for [[MEAS]] on [[MOD]] protocol.
imp51220	diastolic function (nml, abnml, indeter)	[[MOD]] left ventricular diastolic function.
imp51240	LV filling pressure	[[MOD]] left ventricular filling pressure.
imp51250	patient allergies and medications have been screened	the patient's current allergies and medications have been screened.
imp51256	strain examination performed for LV function	strain imaging examination performed to assess left ventricular function.
imp51260	strain examination performed for RV function	strain imaging examination performed to assess right ventricular function.
imp51325	LUNG FINDINGS	LUNG FINDINGS:
imp51371	unable to estimate RVSP	unable to estimate right ventricular systolic pressure [[MOD]].
imp51445	Patent Foramen Ovale	patent foramen ovale [[MOD]] [[MOD]].
imp51470	no previous echoes available for comparison	there are no previous [[MOD]] echocardiograms available for comparison.
imp51535	sinus of Valsalva upper limit	upper limit of normal of the sinus of Valsalva for age, sex and BSA is [[MEAS]].
imp51536	mid asc Ao upper limit	upper limit of normal of the mid ascending aorta, for age, sex and BSA is [[MEAS]].

## Sheet: MEASUREMENTS
measure_id	INTERNAL_NAME	ANATOMY	LOCATION	BASE_NAME	TIMING	MEASUREMENT_MODE	CALC_METHOD	DISPLAY_NAME	DESCRIPTION	UNITS
meas0001	IVS_th_ed_MM	IVS		th	ed	MM		Interventricular Septum Diastolic Thickness by M-Mode	The interventricular septal diastolic thickness is the thickness of the intraventricular septum measured at the onset of the first deflection of the QRS utilizing the leading edge method, with optimal septal visualization of both right and left septal surfaces and measuring at the anterior-most edge of endocardial lines by using the thinnest continuous echo lines.	mm
meas0002	LV_PW_th_ed_MM	LV	PW	th	ed	MM		Left Ventricular Posterior Wall Diastolic Thickness by M-Mode	The left ventricular posterior wall diastolic thickness is the distance from the endocardial surface of the posterior wall to the epicardial-pericardial interface or the echo reflection immediately anterior to the pericardium, at the onset of the QRS, utilizing the leading edge method measuring at the anterior-most edge of endocardial lines and by using the thinnest continuous echo lines.	mm
meas0003	LV_inter_dim_ed_MM	LV	inter	dim	ed	MM		Left Ventricular Internal End Diastolic Dimension by M-Mode	Left ventricular internal diastolic dimension is measured at the onset of the QRS complex at mid ventricular level from the left ventricular side of the ventricular septum to the endocardial surface of the left ventricular posterior wall utilizing the leading edge method (measuring at the anterior-most edge of endocardial lines and by using the thinnest continuous echo lines).	mm
meas0004	LV_inter_dim_s_MM	LV	inter	dim	s	MM		Left Ventricular Internal Systolic Dimension by M-Mode	In the absence of abnormal septal motion, left ventricular internal systolic dimension is measured at end systole at the peak downward motion of the septum from the left side of the ventricular septum to the endocardial surface of the left ventricular posterior wall, utilizing the leading edge method measuring at the anterior-most edge of endocardial lines and by using the thinnest continuous ech…	mm
meas0005	LV_EF_MM_by_mod_Quin	LV		EF		MM	by_mod_Quin	Left Ventricular EF Modified Quinones by M-Mode		%
meas0006	LV_mass_d_MM	LV		mass	d	MM		Left Ventricular Mass by M-Mode		g
meas0007	LV_mass_index_d_MM	LV		mass_index	d	MM		Left Ventricular Mass Index by M-Mode		g/m^2
meas0008	IVS_th_ed_2D	IVS		th	ed	2D		Interventricular Septum Diastolic Thickness by 2-D	The interventricular septal diastolic thickness is the late diastolic thickness of the interventricular septum at mid-ventricular level measured on the frame at or before initial systolic coaptation of the mitral valve with optimal septal visualization of both right and left septal surfaces utilizing the black-white endocardial-cavity interface.	mm
meas0009	LV_PW_th_ed_2D	LV	PW	th	ed	2D		Left Ventricular Posterior Wall Diastolic Thickness by 2-D	The left ventricular posterior wall diastolic thickness is measured utilizing the black-white endocardial-cavity interface, from the left ventricular posterior endocardium to the epicardial-pericardial interface or the echo reflection immediately anterior to the pericardium measured on the frame at or before initial systolic coaptation of the mitral valve.	mm
meas0010	LV_inter_dim_ed_2D	LV	inter	dim	ed	2D		Left Ventricular Internal End Diastolic Dimension by 2-D	The left ventricular internal diastolic dimension is measured at the frame at or before the initial systolic coaptation of the mitral valve (end diastole), at mid ventricular level from the left ventricular side of the ventricular septum to the endocardial surface of the left ventricular posterior wall utilizing the black-white interface method.	mm
meas0011	LV_inter_dim_es_2D	LV	inter	dim	es	2D		Left Ventricular Internal Systolic Dimension by 2-D	Left ventricular internal dimension measured at end-systole which is the frame preceding initial early diastolic mitral opening, or the smallest visible cavity area, at the mid ventricular level from the left side of the ventricular septum to the endocardial surface of the posterior wall, utilizing black-white endocardial-cavity interface.	mm
meas0012	LV_EF_2D_by_mod_Quin	LV		EF		2D	by_mod_Quin	Left Ventricular EF Modified Quinones by 2-D		%
meas0013	LV_EF_2D_by_mod_Quin_Acf	LV		EF		2D	by_mod_Quin_Acf	Left Ventricular EF Modified Quinones with Apical Correction Factor by 2-D		%
meas0015	LV_mass_d_2D	LV		mass	d	2D		Left Ventricular Mass by 2-D		g
meas0016	LV_mass_index_d_2D	LV		mass_index	d	2D		Left Ventricular Mass Index by 2-D		g/m^2
meas0017	LV_OT_diam_s_2D	LV	OT	diam	s	2D		Left Ventricular Outflow Tract Systolic Diameter by 2-D	The left ventricular outflow tract dimension is the distance from where the anterior aortic cusp meets the ventricular septum to where the posterior aortic cusp meets the anterior mitral leaflet, along a line perpendicular to the anterior aortic wall.	cm
meas0019	LV_OT_pvel_s_PWD	LV	OT	pvel	s	PWD		Left Ventricular Outflow Tract Systolic Peak Velocity by PWD	The left ventricular outflow tract velocity is the highest velocity found with significant amplitude within the pulsed wave Doppler sampled area, proximal to the aortic valve.	m/sec
meas0020	LV_OT_TVI_s_PWD	LV	OT	TVI	s	PWD		Left Ventricular Outflow Tract Systolic TVI by PWD	The left ventricular outflow tract time velocity integral is the calculated area under the pulsed-wave Doppler curve over a specified period of time within the pulsed wave Doppler sample area placed within the left ventricular outflow tract. This is the distance the blood is ejected through the left ventricular outflow tract cross sectional area during a single systolic interval. This is a machin…	cm
meas0021	LV_SV_s_by_QDopp	LV		SV	s		by_QDopp	Left Ventricular Stroke Volume by Quantitative Doppler		ml
meas0023	LV_CO_by_QDopp	LV		CO			by_QDopp	Left Ventricular Cardiac Output by Quantitative Doppler		l/min
meas0024	LV_CI_by_QDopp	LV		CI			by_QDopp	Left Ventricular Cardiac Index by Quantitative Doppler		l/min/m^2
meas0025	AV_pvel_s_CWD	AV		pvel	s	CWD		Aortic Valve Systolic Peak Velocity by CWD	The aortic valve peak systolic velocity is the highest systolic velocity found with significant amplitude along a known line of continuous wave Doppler interrogation parallel to flow through the aortic valve. In order to obtain the highest velocity one may employ multiple tomographic planes.	m/sec
meas0026	AV_TVI_s_CWD	AV		TVI	s	CWD		Aortic Valve Systolic TVI by CWD	The aortic valve continuous wave time velocity integral is the calculated area under the continuous wave Doppler curve over a specified period of time. This is the distance the blood is ejected through the aortic valve orifice during a single systolic interval. In order to obtain the highest velocity one may employ multiple tomographic planes. This is a machine derived computation.	cm
meas0027	MV_E_Wave_pvel_d_PWD	MV	E_Wave	pvel	d	PWD		Mitral Valve E-Wave Peak Velocity by PWD	"The peak ""E"" velocity is the peak early left ventricular filling velocity found with significant amplitude within the pulsed-Doppler sampled area, parallel to flow through the mitral valve at the leaflet tips. This measurement is used in assessing left ventricular diastolic function.The mitral inflow can be eccentric and color flow imaging can occasionally guide the pulsed wave Doppler beam to…	m/sec
meas0028	MV_A_Wave_pvel_d_PWD	MV	A_Wave	pvel	d	PWD		Mitral Valve A-Wave Peak Velocity by PWD	The mitral valve peak A-wave velocity is the peak left ventricular filling velocity at atrial contraction found with significant amplitude within the pulsed wave Doppler sampled area, parallel to flow through the mitral valve at the leaflet tips. This measurement is used in assessing left ventricular diastolic function.	m/sec
meas0029	MV_E_at_A_Wave_pvel_d_PWD	MV	E_at_A_Wave	pvel	d	PWD		Mitral Valve E at A Velocity by PWD		m/sec
meas0030	MV_A_Wave_dur_d_PWD	MV	A_Wave	dur	d	PWD		Mitral Valve A Wave Duration by PWD		msec
meas0031	MV_E_A_Ratio_d_PWD	MV		E_A_Ratio	d	PWD		Mitral Valve E to A Ratio at Baseline by PWD
meas0032	MV_DT_d_PWD	MV		DT	d	PWD		Mitral Valve Deceleration Time by PWD	"The mitral valve deceleration time can be measured on pulsed wave Doppler recordings with the pulsed wave Doppler sampled area place parallel to flow at the mitral valve leaflet tips, by extending the deceleration slope from peak E-wave velocity to the zero-velocity baseline. The resultant time interval is the deceleration time. This measurement is used in assessing left ventricular diastolic fu…	msec
meas0033	MV_Med_Ann_e`_pvel_d_PWD	MV	Med_Ann	e`_pvel	d	PWD		Mitral Valve Medial Annulus e` Velocity by TDI		m/sec
meas0034	MV_E_e`_ratio_d_PWD	MV		E_e`_ratio	d	PWD		Mitral Valve E to e` Ratio by PWD
meas0035	PVein_pvel_s_PWD	PVein		pvel	s	PWD		Pulmonary Vein Systolic Peak Velocity by PWD	The pulmonary vein peak systolic velocity is the highest velocity found during ventricular systole with significant amplitude within the pulsed wave Doppler sampled area 1 to 2 cm into the pulmonary vein.	m/sec
meas0036	PVein_pvel_d_PWD	PVein		pvel	d	PWD		Pulmonary Vein Diastolic Peak Velocity by PWD	The peak diastolic velocity is the highest velocity found during ventricular diastole with significant amplitude within the pulsed wave Doppler sampled area 1 to 2 cm into the pulmonary vein.	m/sec
meas0037	PVein_pvel_Atr_Con_PWD_rev	PVein		pvel	Atr_Con	PWD		Pulmonary Vein Atrial Contraction Reversal Peak Velocity by PWD	The peak atrial reversal velocity is the highest velocity found during atrial contraction with significant amplitude within the pulsed wave Doppler sampled area 1 to 2 cm into the pulmonary vein.	m/sec
meas0038	PVein_dur_Atr_Con_PWD_rev	PVein		dur	Atr_Con	PWD		Pulmonary Vein Atrial Contraction Reversal Duration by PWD		msec
meas0040	LA_area_4C_es_2D	LA		area_4C	es	2D		Left Atrial Area by 2-D Apical 4-Chamber View	The left atrial four chamber area is determined by tracing the outline of the atrial endocardium at end ventricular systole using the black-white interface method, by obtaining maximal atrial size in the video frame just prior to mitral valve opening, in the apical four chamber view. This is a machine derived computation.	cm^2
meas0041	LA_area_2C_es_2D	LA		area_2C	es	2D		Left Atrial Area by 2-D Apical 2-Chamber View	The left atrial two chamber area is determined by tracing the outline of the atrial endocardium at end ventricular systole using the black-white interface method, in the video frame just prior to mitral valve opening, in the apical two chamber view. This is machine derived computation.	cm^2
meas0042	LA_len_4C_es_2D	LA		len_4C	es	2D		Left Atrial End-Systolic Length by 2-D 4-Chamber View	The left atrial length is measured by obtaining the maximal atrial size in the video frame just prior to mitral valve opening, in an apical view. It is the maximum perpendicular distance from the dome of the left atrium to the mitral annulus.	mm
meas0045	PV_pvel_s_CWD	PV		pvel	s	CWD		Pulmonary Valve Systolic Peak Velocity by CWD	The peak pulmonary velocity is the highest velocity found with significant amplitude along a known line of continuous wave Doppler interrogation parallel to flow through the pulmonary valve. In order to obtain the highest velocity one may employ multiple tomographic planes.	m/sec
meas0046	TV_Reg_pvel_s_CWD	TV		Reg_pvel	s	CWD		Tricuspid Valve Regurgitant Systolic Peak Velocity by CWD		m/sec
meas0047	TV_Reg_MIG_s_CWD	TV		Reg_MIG	s	CWD		Tricuspid Valve Systolic Regurgitant Maximal Instantaneous Gradient by CWD		mmHg
meas0048	RA_P_est	RA		P		est		Estimated Right Atrial Pressure	The right atrial pressure is an assumed value based upon various two dimensional and Doppler criteria.	mmHg
meas0054	Angina							Angina
meas0066	Ao_Ann_diam_s_2D	Ao	Ann	diam	s	2D		Aortic Annulus Systolic Diameter by 2-D	The aortic valve annulus dimension is the distance from where the anterior aortic cusp meets the ventricular septum to where the posterior aortic cusp meets the anterior mitral leaflet and perpendicular to the anterior aortic wall.	mm
meas0067	Ao_arch_diam_2D	Ao	arch	diam		2D		Aortic Arch Diameter by 2-D	The dimension of the aortic arch is the maximum transverse distance at the point between the right innominate artery and the left common carotid artery. The two-dimensional technique for measuring vessel dimensions is to place the first caliper at the outer edge of the proximal vessel wall and the second caliper at the leading edge of the distal vessel wall.	mm
meas0073	Ao_desc_MIG_c_s_CWD	Ao	desc	MIG_c	s	CWD		Descending Aortic Corrected Systolic Maximal Instantaneous Gradient by CWD		mmHg
meas0074	Ao_desc_MIG_s_CWD	Ao	desc	MIG	s	CWD		Descending Aortic Systolic Maximal Instantaneous Gradient by CWD		mmHg
meas0076	Ao_desc_pvel_s_CWD	Ao	desc	pvel	s	CWD		Descending Aorta Systolic Peak Velocity by CWD		m/sec
meas0079	Ao_dist_asc_diam_2D	Ao	dist_asc	diam		2D		Upper Ascending Aortic Diameter by 2-D	The dimension of the distal ascending aorta is the maximum transverse distance at the point proximal to the origin of the right innominate artery. The two-dimensional technique for measuring vessel dimensions is to place the first caliper at the outer edge of the proximal vessel wall and the second caliper at the leading edge of the distal vessel wall.	mm
meas0084	Ao_mid_asc_diam_2D	Ao	mid_asc	diam		2D		Mid Ascending Aortic Diameter by 2-D	"The mid-ascending aorta diameter is the maximum transverse distance measured mid-way between the proximal ascending aorta and the origin of the right innominate artery.The two-dimensional technique for measuring vessel dimensions is to place the first caliper at the outer edge of the proximal vessel wall and the second caliper at the leading edge of the distal vessel wall."	mm
meas0085	Ao_mid_desc_diam_2D	Ao	mid_desc	diam		2D		Mid Descending Aortic Diameter by 2-D	"The mid-descending aortic diameter is the maximum transverse distance at the point distal to the upper descending thoracic aorta.The two-dimensional technique for measuring vessel dimensions is to place the first caliper at the outer edge of the proximal vessel wall and the second caliper at the leading edge of the distal vessel wall."	mm
meas0086	Ao_prox_asc_diam_2D	Ao	prox_asc	diam		2D		Proximal Ascending Aortic Diameter by 2-D	"The dimension of the proximal ascending aorta is the maximal transverse distance measured distal to the sinotubular junction, but proximal to the mid-ascending aorta.The two-dimensional technique for measuring vessel dimensions is to place the first caliper at the outer edge of the proximal vessel wall and the second caliper at the leading edge of the distal vessel wall."	mm
meas0087	Ao_root_diam_2D	Ao	root	diam		2D		Aortic Root Diameter by 2-D	"The aortic root diameter is measured at end-diastole at the onset of the QRS from leading edge of the anterior portion of the anterior aortic wall to the inner or anterior-most boundary of the posterior aortic wall and in an area where at least two aortic cusps are visualized to reduce the potential for angulation error.The two-dimensional technique for measuring vessel dimensions is to place th…	mm
meas0088	Ao_root_diam_d_MM	Ao	root	diam	d	MM		Aortic Root Diameter by M-Mode	The aortic root diameter is measured at end-diastole at the onset of the QRS from leading edge of the anterior portion of the anterior aortic wall to the inner or anterior-most boundary of the posterior aortic wall and in an area where at least two aortic cusps are visualized to reduce the potential for angulation error.	mm
meas0089	Ao_S_T_junc_diam_2D	Ao	S_T_junc	diam		2D		Sino-tubular Junction Diameter by 2-D	"The dimension of the sinotubular junction is the maximum transverse distance at the origin of the proximal ascending aorta.The two-dimensional technique for measuring vessel dimensions is to place the first caliper at the outer edge of the proximal vessel wall and the second caliper at the leading edge of the distal vessel wall."	mm
meas0090	Ao_SoV_diam_2D	Ao	SoV	diam		2D		Sinus of Valsalva Diameter by 2-D	"The dimension of the sinus of Valsalva is the maximum transverse distance from the anterior sinus to the posterior sinus.The two-dimensional technique for measuring vessel dimensions is to place the first caliper at the outer edge of the proximal vessel wall and the second caliper at the leading edge of the distal vessel wall."	mm
meas0095	Ao_thor_desc_pvel_s_PWD	Ao	thor_desc	pvel	s	PWD		Thoracic Aortic Descending Systolic Peak Velocity by PWD		m/sec
meas0101	Ao_up_abd_diam_2D	Ao	up_abd	diam		2D		Upper Abdominal Aortic Diameter by 2-D	The dimension of the proximal abdominal aorta, maximum transverse distance, is taken at the mid point between the level of the diaphragm and the origin of the superior mesenteric artery.	mm
meas0103	Ao_up_desc_diam_2D	Ao	up_desc	diam		2D		Upper Descending Aortic Diameter by 2-D	"The dimension of the upper descending aorta is the maximum transverse distance at the point distal to the origin of the left subclavian artery.The two-dimensional technique for measuring vessel dimensions is to place the first caliper at the outer edge of the proximal vessel wall and the second caliper at the leading edge of the distal vessel wall."	mm
meas0104	LV_Apex_Acf	LV	Apex				Acf	Left Ventricular Apex with Apical Correction Factor
meas0112	Att_FAC_Pct			Att_FAC_Pct				FAC		%
meas0115	AV_area_index_s_by_TVI	AV		area_index	s		by_TVI	Aortic Valve Systolic Area Index by TVI		cm^2/m^2
meas0116	AV_area_index_s_by_vel	AV		area_index	s		by_vel	Aortic Valve Systolic Area Index by Velocity		cm^2/m^2
meas0117	AV_area_s_by_cont_eqn_TVI	AV		area	s		by_cont_eqn_TVI	Aortic Valve Systolic Area by TVI		cm^2
meas0118	AV_area_s_by_cont_eqn_vel	AV		area	s		by_cont_eqn_vel	Aortic Valve Systolic Area by Velocity		cm^2
meas0119	AV_AT_s_CWD	AV		AT	s	CWD		Aortic Valve Systolic Acceleration Time by CWD		msec
meas0123	AV_ET_s_CWD	AV		ET	s	CWD		Aortic Valve Systolic Ejection Time by CWD		msec
meas0128	AV_MIG_c_s_CWD	AV		MIG_c	s	CWD		Corrected Aortic Valve Systolic Maximal Instantaneous Gradient		mmHg
meas0129	AV_MIG_s_CWD	AV		MIG	s	CWD		Aortic Valve Systolic Maximal Instantaneous Gradient by CWD		mmHg
meas0130	AV_Mn_Grad_s_c	AV		Mn_Grad	s		c	Corrected Aortic Valve Systolic Mean Gradient		mmHg
meas0131	AV_Mn_Grad_s_CWD	AV		Mn_Grad	s	CWD		Aortic Valve Systolic Mean Gradient by CWD	The aortic valve mean systolic velocity is the average of the instantaneous peak velocities at adjacent points along the velocity curve acquired by tracing along the modal velocity or the brightest line of the Doppler curve over a specified period of time with the continuous wave sample placed through the aortic valve. In order to obtain the highest velocity one may employ multiple tomographic pl…	mmHg
meas0156	Blood_P_d		Blood	P	d			Diastolic Blood Pressure	Blood pressure is the pressure of the blood on the walls of the arteries, dependent on the energy of the heart action, the elasticity of the walls of the arteries, and the volume and viscosity of the blood. The minimum pressure occurs late in ventricular diastole and is termed minimum or diastolic pressure.	mmHg
meas0157	Blood_P_s		Blood	P	s			Systolic Blood Pressure		mmHg
meas0178	Chron_Incomp							Chronotropic Incompetence
meas0207	Dob_Rate							Dose		mcg/kg/min
meas0209	Dose_at_Max_Dobut			Dose	at_Max			Maximum Dobutamine Dose		mcg/kg/min
meas0210	Dose_Atropine			Dose				Atropine Dose		mg
meas0221	Duke_Sc			Duke_Sc				Duke Score Calc (Exercise Echo)
meas0223	Dur_Str_Test							Duration of Stress Test		min:sec
meas0224	Duration			Duration				Duration		min:sec
meas0227	ECG_Cmmnt			ECG_Cmmnt				Comment	This is a free form text box
meas0231	ECG_QRS			ECG_QRS				QRS Complex
meas0232	ECG_Rhythm			ECG_Rhythm				Rhythm
meas0234	ECG_Tachy			ECG_Tachy				Tachycardia
meas0322	Grade			Grade				Grade		%
meas0324	Heart_rate	Heart		rate				Heart Rate	The heart rate is the number of contractions of the ventricles of the heart per unit of time (usually a minute).	BPM
meas0325	Heart_rate_85_Pct	Heart		rate				Target Heart Rate		BPM
meas0326	Heart_rate_at_AV_Mn_Grad_Aq	Heart		rate	at_AV_Mn_Grad_Aq			Heart Rate at Aortic Valve Mean Gradient Acquisition		BPM
meas0330	Heart_rate_at_LV_SV_aq	Heart		rate	at_LV_SV_aq			Heart Rate at Left Ventricular Stroke Volume Acquisition		BPM
meas0332	Heart_rate_at_Max	Heart		rate	at_Max			Maximum Heart Rate		BPM
meas0333	Heart_rate_at_MV_Mn_Grad_Aq	Heart		rate	at_MV_Mn_Grad_Aq			Heart Rate at Mitral Valve Mean Gradient Acquisition		BPM
meas0345	Heart_rate_P_Prod	Heart		rate_P_Prod				RPP
meas0347	Heart_rate_age_adj_max	Heart		rate				Heart Rate (Age Adj Max)		BPM
meas0361	Hypertn							HTN
meas0362	Hypotn							Hypotension
meas0363	img_acq_time			img_acq_time				Image Acquisition Time		min:sec
meas0365	Inn_Art_diam_2D	Inn_Art		diam		2D		Innominate Artery Diameter by 2-D		mm
meas0369	IVC_diam_exp_2D	IVC		diam	exp	2D		Inferior Vena Cava Diameter during Expiration by 2-D		mm
meas0370	IVC_diam_exp_MM	IVC		diam	exp	MM		Inferior Vena Cava Diameter at Expiration by M-Mode	The IVC diameter is the dimension of the first 2-3 centimeters of the IVC as it enters the right atrium, utilizing the black-white interface method, perpendicular to the walls of the vessel.	mm
meas0371	IVC_diam_insp_2D	IVC		diam	insp	2D		Inferior Vena Cava Diameter at Inspiration by 2-D	The IVC diameter is the dimension of the first 2-3 centimeters of the IVC as it enters the right atrium, utilizing the black-white interface method, perpendicular to the walls of the vessel.	mm
meas0372	IVC_diam_insp_MM	IVC		diam	insp	MM		Inferior Vena Cava Diameter during Inspiration by M-Mode		mm
meas0374	IVC_pct_cllps_2D	IVC		pct_cllps		2D		Inferior Vena Cava % Collapse by 2-D		%
meas0375	IVC_pct_cllps_MM	IVC		pct_cllps		MM		Inferior Vena Cava % Collapse by M-Mode		%
meas0377	IVS_Basal_th_ed_2D	IVS	Basal	th	ed	2D		Basal Interventricular Septal DiastolicThickness by 2-D	The interventricular basal septal thickness in diastole is the late diastolic thickness of the basal intraventricular septum measured on the frame at or before initial systolic coaptation of the mitral valve with optimal septal visualization of both right and left septal surfaces utilizing the black-white endocardial-cavity interface.	mm
meas0393	LA_wdth_4C_es_2D	LA		wdth_4C	es	2D		Left Atrial Width by 2-D 4-Chamber View	The left atrial width is the maximal dimension of the atrium measured from the interatrial septum to the free lateral wall in the video frame just prior to mitral valve opening.	mm
meas0394	LA_dim_es_2D	LA		dim	es	2D		Left Atrial Systolic Dimension by 2-D	The left atrial dimension is the maximum systolic dimension from the leading edge of the posterior wall of aorta to the dominant line representing the posterior wall of the left atrium with the m-mode cursor placed through the aortic valve.	mm
meas0410	LV_Apical_Ant_score_Seg14	LV	Apical_Ant	score				Apical Left Ventricular Anterior Wall Score
meas0412	LV_Apical_Inf_score_Seg16	LV	Apical_Inf	score				Apical Left Ventricular Inferior Wall Score
meas0414	LV_Apical_L_score_Seg15	LV	Apical_L	score				Apical Left Ventricular Lateral Wall Score
meas0416	LV_Apical_S_score_Seg13	LV	Apical_S	score				Apical Left Ventricular Septal Wall Score
meas0420	LV_OT_AV_vel_ratio_s	LV	OT_AV	vel_ratio	s			Left Ventricle Outflow Tract to Aortic Valve Velocity Ratio Systolic
meas0422	LV_Basal_A_L_score_Seg03	LV	Basal_A_L	score				Basal Left Ventricular Antero-Lateral Wall Score
meas0424	LV_Basal_A_S_score_Seg01	LV	Basal_A_S	score				Basal Left Ventricular Anterior Septal Wall Score
meas0426	LV_Basal_Ant_score_Seg02	LV	Basal_Ant	score				Basal Left Ventricular Anterior Wall Score
meas0428	LV_Basal_I_L_score_Seg04	LV	Basal_I_L	score				Basal Left Ventricular Infero-Lateral Wall Score
meas0430	LV_Basal_I_S_score_Seg06	LV	Basal_I_S	score				Basal Left Ventricular Inferior Septal Wall Score
meas0432	LV_Basal_Inf_score_Seg05	LV	Basal_Inf	score				Basal Left Ventricular Inferior Wall Score
meas0440	LV_EF_2C_2D_by_MOD	LV		EF_2C		2D	by_MOD	Left Ventricular EF MOD by 2-D 2-Chamber View		%
meas0445	LV_EF_4C_2D_by_MOD	LV		EF_4C		2D	by_MOD	Left Ventricular EF MOD by 2-D 4-Chamber View		%
meas0447	LV_EF_BP_2D_by_MOD	LV		EF_BP		2D	by_MOD	Left Ventricular EF MOD by 2-D Biplane Apical Views		%
meas0450	LV_EF_MM_by_mod_Quin_Acf	LV		EF		MM	by_mod_Quin_Acf	Left Ventricular EF Modified Quinones with Correction Factor by M-Mode		%
meas0459	LV_FS_s_2D	LV		FS	s	2D		Left Ventricular Fractional Shortening by 2-D		%
meas0460	LV_FS_s_MM	LV		FS	s	MM		Left Ventricular Systolic Fractional Shortening by M-Mode		%
meas0469	LV_IVRT_CWD	LV		IVRT		CWD		Left Ventricular Isovolumic Relaxation Time by CWD		msec
meas0474	LV_Mid_A_L_score_Seg09	LV	Mid_A_L	score				Mid Left Ventricular Antero-Lateral Wall Score
meas0476	LV_Mid_A_S_score_Seg07	LV	Mid_A_S	score				Mid Left Ventricular Anterior Septal Wall Score
meas0478	LV_Mid_Ant_score_Seg08	LV	Mid_Ant	score				Mid Left Ventricular Anterior Wall Score
meas0481	LV_Mid_I_L_score_Seg10	LV	Mid_I_L	score				Mid Left Ventricular Infero-lateral Wall Score
meas0483	LV_Mid_I_S_score_Seg12	LV	Mid_I_S	score				Mid Left Ventricular Inferior Septal Wall Score
meas0485	LV_Mid_Inf_score_Seg11	LV	Mid_Inf	score				Mid Left Ventricular Inferior Wall Score
meas0486	LV_Myo_pct_NL_Cont_2D	LV_Myo		pct_NL_Cont		2D		% Normally Contracting Myocardium		%
meas0488	LV_OT_AV_TVI_ratio_s	LV	OT_AV	TVI_ratio	s			Left Ventricle Outflow Tract to Aortic Valve Time Velocity Integral Ratio Systolic
meas0493	LV_OT_Mn_Grad_s_PWD	LV	OT	Mn_Grad	s	PWD		Left Ventricular Outflow Tract Systolic Mean Gradient by PWD	The left ventricular outflow tract mean gradient is the average of the instantaneous pressure gradients at adjacent points along the velocity curve within the pulsed wave Doppler sampled area over the time period of flow, proximal to the aortic valve. This is a machine derived computation.	mmHg
meas0510	LV_SV_BP_s_2D_by_MOD	LV		SV_BP	s	2D	by_MOD	Left Ventricular Stroke Volume MOD by 2-D Apical Views		ml
meas0513	LV_vol_2C_ed_2D_by_MOD	LV		vol_2C	ed	2D	by_MOD	Left Ventricular End Diastolic Volume MOD by 2-D 2-Chamber View	"These measurements are obtained by tracing the black-white interface of the endocardial border and left ventricular cavity in the apical two chamber view, at the frame preceeding initial early diastolic opening of the mitral valve. The length of the ventricle (apex to middle mitral valve plane) is obtained from the best approximation of the major (long) axis. This is a machine derived computatio…	ml
meas0514	LV_vol_2C_es_2D_by_MOD	LV		vol_2C	es	2D	by_MOD	Left Ventricular End Systolic Volume MOD by 2-D 2-Chamber View	"These measurements are obtained by tracing the black-white interface of the endocardial border and left ventricular cavity in the apical two chamber view, at the frame preceeding initial early diastolic opening of the mitral valve. The length of the ventricle (apex to middle mitral valve plane) is obtained from the best approximation of the major (long) axis. This is a machine derived computatio…	ml
meas0515	LV_vol_4C_ed_2D_by_MOD	LV		vol_4C	ed	2D	by_MOD	Left Ventricular End Diastolic Volume MOD by 2-D 4-Chamber Apical View	"These measurements are obtained by tracing the black-white interface of the endocardial border and left ventricular cavity in the apical four chamber view, at the frame preceeding initial early diastolic opening of the mitral valve. The length of the ventricle (apex to middle mitral valve plane) is obtained from the best approximation of the major (long) axis. This is a machine derived computati…	ml
meas0516	LV_vol_4C_es_2D_by_MOD	LV		vol_4C	es	2D	by_MOD	Left Ventricular End Systolic Volume MOD by 2-D 4-Chamber View	"These measurements are obtained by tracing the black-white interface of the endocardial border and left ventricular cavity in the apical four chamber view, at the frame preceeding initial early diastolic opening of the mitral valve. The length of the ventricle (apex to middle mitral valve plane) is obtained from the best approximation of the major (long) axis. This is a machine derived computati…	ml
meas0517	LV_vol_BP_ed_2D_by_MOD	LV		vol_BP	ed	2D	by_MOD	Left Ventricular End Diastolic Volume MOD by 2-D Biplane Apical Views	These measurements are obtained by tracing the black-white interface of the endocardial border and left ventricular cavity, at the onset of the QRS complex, or the video frame closest to end-diastole, which is the frame at or before initial systolic coaptation of the mitral valve. The length of the ventricle (apex to middle mitral valve plane) is obtained from the best approximation of the major …	ml
meas0518	LV_vol_BP_es_2D_by_MOD	LV		vol_BP	es	2D	by_MOD	Left Ventricular End Systolic Volume MOD by 2-D Biplane Apical Views	These measurements are obtained by tracing the black-white interface of the endocardial border and left ventricular cavity at end-systole, which is the video frame preceding initial early diastolic mitral opening, or the video frame demonstrating the smallest visible cavity area. The length of the ventricle (apex to the mitral valve annulus) is obtained from the best approximation of the major (l…	ml
meas0533	LV_WMS_index_2D	LV		WMS_index		2D		Left Ventricular Wall Motion Score Index by 2-D
meas0536	METS						METS	Metabolic Equivalents (METS)
meas0545	Min_HR							Minimum Heart Rate		BPM
meas0557	MV_A_Wave_pvel_d_CWD	MV	A_Wave	pvel	d	CWD		Mitral Wave A Wave Velocity by CWD	"Mitral valve peak A velocity is the peak left ventricular filling velocity at atrial contraction found along a known line of continuous wave Doppler interrogation parallel to flow through the mitral valve orifice. This measurement is used in the presence of significant mitral valve stenosis.The mitral inflow can be eccentric and color flow imaging can occasionally guide the continuous wave Doppl…	m/sec
meas0560	MV_Ann_diam_d_2D	MV	Ann	diam	d	2D		Mitral Valve Annulus Diastolic Diameter by 2-D	The mitral valve annulus diameter is the distance between the insertion of the anterior and posterior leaflets at the time of maximum diastolic mitral valve opening.	cm
meas0561	MV_Ann_TVI_d_PWD	MV	Ann	TVI	d	PWD		Mitral Valve Annulus DiastolicTVI by PWD	The mitral valve annulus time velocity integral is the calculated area under the tracing along the modal velocity or the brightest line of the Doppler curve over a specified period of time within the pulsed wave Doppler sample area placed at the level of the mitral annulus. This is the distance the blood is ejected through the mitral annulus cross sectional area during a single diastolic interval.	cm
meas0562	MV_area_d_by_cont_eqn	MV		area	d		by_cont_eqn	Mitral Valve Diastolic Area by Continuity Equation		cm^2
meas0564	MV_area_d_CWD_by_PHT	MV		area	d	CWD	by_PHT	Mitral Valve Diastolic Area PHT Method by CWD		cm^2
meas0573	MV_E_Wave_pvel_d_CWD	MV	E_Wave	pvel	d	CWD		Mitral Wave E Wave Velocity by CWD	"Mitral valve peak E velocity is the peak early left ventricular filling velocity found along a known line of continuous wave Doppler interrogation parallel to flow through the mitral valve orifice.The mitral inflow can be eccentric and color flow imaging can occasionally guide the continuous wave Doppler beam to minimize the angle of interrogation. The Doppler cursor should be aligned coaxially …	m/sec
meas0576	MV_ERO_s_by_cont_eqn	MV		ERO	s		by_cont_eqn	Mitral Valve Systolic ERO by Continuity Equation		cm^2
meas0577	MV_ERO_s_by_PISA	MV		ERO	s		by_PISA	Mitral Valve Systolic ERO by PISA Method		cm^2
meas0580	MV_Lat_Ann_a`_pvel_d_PWD	MV	Lat_Ann	a`_pvel	d	PWD		Mitral Valve Lateral Annulus a` Velocity by TDI		m/sec
meas0581	MV_Lat_Ann_e`_pvel_d_PWD	MV	Lat_Ann	e`_pvel	d	PWD		Mitral Valve Lateral Annulus e` Velocity by TDI		m/sec
meas0584	MV_Med_Ann_a`_pvel_d_PWD	MV	Med_Ann	a`_pvel	d	PWD		Mitral Valve Medial Annulus a` Velocity by TDI		m/sec
meas0586	MV_Mn_Grad_d_CWD	MV		Mn_Grad	d	CWD		Mitral Valve Diastolic Mean Gradient by CWD	"The mitral valve mean diastolic gradient is the average of the instantaneous pressure gradients at adjacent points found along a known line of continuous wave Doppler interrogation parallel to flow through the mitral valve orifice. This measurement is used when assessing significant mitral stenosis. This measurement can also be used to assess mitral regurgitation in the absence of significant mi…	mmHg
meas0587	MV_pct_reg_s_by_cont_eqn	MV		pct_reg	s		by_cont_eqn	Mitral Valve Systolic Regurgitant % by Continuity Equation		%
meas0588	MV_pct_reg_s_by_PISA	MV		pct_reg	s		by_PISA	MV Regurgitant Fraction by PISA		%
meas0589	MV_PHT_d_CWD	MV		PHT	d	CWD		Mitral Valve PHT by CWD	"The mitral valve pressure half-time is the time required for the trans-mitral peak gradient to fall by one-half. This measurement is used when assessing significant mitral stenosis. This measurement can also be obtained by multiplying the transmitral deceleration time by 0.29. This is a machine derived computation.The mitral inflow can be eccentric and color flow imaging can occasionally guide t…	msec
meas0593	MV_Reg_alias_vel_s_by_PISA	MV		Reg_alias_vel	s		by_PISA	Mitral Valve Regurgitant Systolic Aliasing Velocity by PISA Method		cm/sec
meas0596	MV_Reg_flow_s_by_PISA	MV		Reg_flow	s		by_PISA	Mitral Valve Regurgitant Systolic Flow by PISA Method		ml/sec
meas0599	MV_Reg_pvel_s_CWD	MV	Reg	pvel	s	CWD		Mitral Regurgitant Systolic Peak Velocity by CWD	"The peak mitral regurgitant velocity is the highest velocity found with significant amplitude along a known line of continuous wave Doppler interrogation parallel to flow through the mitral valve regurgitant orifice during ventricular systole.The mitral regurgitation can be eccentric and color flow imaging can occasionally guide the continuous wave Doppler beam to minimize the angle of interroga…	m/sec
meas0600	MV_Reg_Rad_s_by_PISA	MV		Reg_Rad	s		by_PISA	Mitral Valve Regurgitant Systolic Radius by PISA Method		cm
meas0601	MV_Reg_TVI_s_CWD	MV		Reg_TVI	s	CWD		Mitral Valve Regurgitant Systolic TVI by CWD		cm
meas0602	MV_Reg_vol_s_by_cont_eqn	MV		Reg_vol	s		by_cont_eqn	Mitral Valve Systolic Regurgitant Volume by Continuity Equation		ml
meas0603	MV_Reg_vol_s_by_PISA	MV		Reg_vol	s		by_PISA	Mitral Valve Systolic Regurgitant Volume by PISA Method		ml
meas0607	MV_SV_d_by_QDopp	MV		SV	d		by_QDopp	Left Atrium Stroke Volume by Quantitative Doppler		ml
meas0608	MV_TVI_d_CWD	MV		TVI	d	CWD		Mitral Stenosis TVI by CWD	"The mitral valve stenosis time velocity integral is the calculated area under the continuous wave Doppler curve over a specified period of time. This is the distance the blood is ejected through the mitral valve orifice during a single diastolic interval. In order to obtain the highest velocity one may employ multiple tomographic planes. This is a machine derived computation.The mitral inflow ca…	cm
meas0612	O2_Sat			O2_Sat				O2 Saturation		%
meas0621	PA_Lt_diam_2D	PA	Lt	diam		2D		Left Pulmonary Artery Diameter by 2-D	Left pulmonary artery diameter is measured at its maximum transverse dimension, distal to the main pulmonary artery bifurcation.	mm
meas0629	PA_Mn_P_PWD_by_PV_AT	PA		Mn_P		PWD	by_PV_AT	Pulmonary Artery Mean Pressure using Pulmonary Valve Acceleration Time by PWD		mmHg
meas0630	PA_P_ed_CWD	PA		P	ed	CWD		PA End Diastolic Pressure (CWD)		mmHg
meas0653	Stress_Comp							Stress Complications
meas0658	Pred_FAC			Pred_FAC				Predicted FAC		min
meas0665	Prim_Reas_for_Study							Primary Reason for Study
meas0669	PV_acc_rate_s_PWD	PV		acc_rate	s	PWD		Pulmonary Valve Systolic Acceleration Rate by PWD		m/sec/sec
meas0675	PV_AT_s_PWD	PV		AT	s	PWD		Pulmonary Valve Systolic Acceleration Time by PWD		msec
meas0679	PV_MIG_s_CWD	PV		MIG	s	CWD		Pulmonary Valve Systolic Maximal Instantaneous Gradient by CWD		mmHg
meas0683	PV_Reg_MIG_ld_CWD	PV	Reg	MIG	ld	CWD		PV Late Diastolic MIG (CWD)		mmHg
meas0689	PV_Reg_pvel_ld_CWD	PV	Reg	pvel	ld	CWD		Pulmonary Valve Regurgitant Late Diastolic Peak Velocity by CWD		m/sec
meas0716	PVein_pvel_ls_PWD	PVein		pvel	ls	PWD		Pulmonary Vein Late Systolic Peak Velocity by PWD		m/sec
meas0741	rate_P_Prod_at_Max_Ex_Test			rate_P_Prod	at_Max			RPP
meas0766	RV_Apical_Ant_score_Seg23	RV	Apical_Ant	score				Apical Right Ventricular Anterior Wall Score
meas0768	RV_Apical_Inf_score_Seg24	RV	Apical_Inf	score				Apical Right Ventricular Inferior Wall Score
meas0770	RV_Basal_Ant_score_Seg17	RV	Basal_Ant	score				Basal Right Ventricular Anterior Wall Score
meas0772	RV_Basal_Inf_score_Seg19	RV	Basal_Inf	score				Basal Right Ventricular Inferior Wall Score
meas0774	RV_Basal_L_score_Seg18	RV	Basal_L	score				Basal Right Ventricular Lateral Wall Score
meas0782	RV_ET_s_PWD	RV		ET	s	PWD		Right Ventricular Ejection Time by PWD		msec
meas0790	RV_Mid_Ant_score_Seg20	RV	Mid_Ant	score				Mid Right Ventricular Anterior Wall Score
meas0792	RV_Mid_Inf_score_Seg22	RV	Mid_Inf	score				Mid Right Ventricular Inferior Wall Score
meas0794	RV_Mid_L_score_Seg21	RV	Mid_L	score				Mid Right Ventricular Lateral Wall Score
meas0795	RV_myo_perf_index	RV		myo_perf_index				Right Ventricular Myocardial Performance Index
meas0801	RV_OT_pvel_s_PWD	RV	OT	pvel	s	PWD		Right Ventricular Outflow Tract Systolic Peak Velocity by PWD	The right ventricular outflow tract velocity is the highest velocity found with significant amplitude within the pulsed wave Doppler sampled area, proximal to the pulmonary valve.	m/sec
meas0803	RV_OT_TVI_s_PWD	RV	OT	TVI	s	PWD		Right Ventricular Outflow Tract Systolic TVI by PWD	The right ventricular outflow tract time velocity integral is the calculated area under the pulsed-wave Doppler curve over a specified period of time within the pulsed wave Doppler sample area placed within the right ventricular outflow tract. This is the distance the blood is ejected through the right ventricular outflow tract cross sectional area during a single systolic interval. This is a mac…	cm
meas0804	RV_P_s_CWD	RV		P	s	CWD		Right Ventricular Systolic Pressure by CWD		mmHg
meas0810	RV_wall_th_ed_2D	RV	wall	th	ed	2D		Right Ventricular Diastolic Wall Thickness by 2-D	RVWd = right ventricular anterior wall thickness measured from the subcostal four-chamber view, parasternal short-axis great vessels view, or parasternal short-axis at the level of the chordae, measuring from the epicardial surface of the right ventricular free wall to the endocardial surface of the right ventricular free wall, utilizing black-white endocardial-cavity interface at the onset of th…	mm
meas0811	RV_wall_th_ed_MM	RV	wall	th	ed	MM		Right Ventricular Diastolic Wall Thickness by M-Mode	RVWd = right ventricular anterior wall thickness measured from the subcostal four-chamber view, parasternal short-axis great vessels view, or parasternal short-axis at the level of the chordae, measuring from the epicardial surface of the right ventricular free wall to the endocardial surface of the right ventricular free wall, utilizing the leading edge method (measuring at the anterior-most edg…	mm
meas0817	Speed			Speed				Speed		mph
meas0819	ST_dev							ST Segment Deviation	ST deviation in mm (elevation or depression), <1=0mm, the largest ST segment displacement in any lead. This is used in the Duke Score Formula.	mm
meas0830	SV_Ect							Supraventricular Ectopy
meas0852	Tot_Ds_Atro							Total Dose Atropine		mg
meas0855	Trained/Untrained							Trained/Untrained
meas0865	TV_Cls_Op_time_CWD	TV		Cls_Op_time		CWD		Tricuspid Valve Closure to Opening Time by CWD		msec
meas0875	TV_E_Wave_pvel_d_PWD	TV	E_Wave	pvel	d	PWD		Tricuspid Valve E Wave Peak Velocity by PWD		m/sec
meas0895	V_Ect							Ventricular Ectopy
meas0905	VSep_defect_MIG_s_CWD	VSep	defect	MIG	s	CWD		Ventricular Septal Defect Systolic Maximum Instantaneous Gradient by CWD		mmHg
meas0909	VSep_defect_pvel_s_CWD	VSep	defect	pvel	s	CWD		Ventricular Septum Defect Systolic Peak Velocity by CWD		m/sec
meas0912	Watts			Watts				Watts		W
meas0921	MV_Lat_Ann_E_e`_ratio_d_PWD	MV	Lat_Ann	E_e`_ratio	d	PWD		Mitral Valve Lateral Annulus E to e` Ratio Diastolic Pulse Wave Doppler
meas0929	LA_vol_es_2D_by_prolate_elps	LA		vol	es	2D	by_prolate_elps	Left Atrium Volume End Systolic Two-Dimensional by prolate ellipsoid method		ml
meas0930	LA_vol_index_es_2D_by_prolate_elps	LA		vol_index	es	2D	by_prolate_elps	Left Atrium Volume Index End Systolic Two-Dimensional by prolate ellipsoid method		ml/m^2
meas0932	Prim_Reas_Stop_Study_Ex							Primary Reason for Stopping Exercise Study
meas0935	Prim_Reas_Stop_Study_Pharm							Primary Reason for Stopping Pharmacological Study
meas1255	MV_E_A_Ratio_d_PWD_c	MV		E_A_Ratio	d	PWD	c	Mitral Valve E to A Ratio by PWD Corrected for E at A Velocity
meas1327	ECG							ECG Analysis
meas1330	pct_pred_Mayo			pct_pred			Mayo	Mayo Percent Predicted		%
meas1336	Heart_rate_Pct_Pred_Max_HR	Heart		rate				Percent Predicted Maximum Heart Rate		%
meas1346	Pred_annual_mort							Predicted Annual Mortality
meas1347	learn_needs_assessment_barrier_apparent_Pt_ed			learn_needs_assessment_barrier_apparent				Learning Needs Assessment Done Barriers Apparent
meas1349	instr_pt_fam_care_ex_echo_Pt_ed			instr_pt_fam_care_ex_echo				Instructed Patient/Family on Exercise Echocardiogram
meas1350	instr_pt_fam_care_dobut_echo_Pt_ed			instr_pt_fam_care_dobut_echo				Instructed Patient/Family on Dobutamine Echocardiogram
meas1353	pt_fam_verb_underst_Pt_ed			pt_fam_verb_underst				Patient/Family Verbalizes Understanding
meas1367	LV_wall_pct_thcknss_d_2D_by_2xpost_wall	LV	wall	pct_thcknss	d	2D	by_2xpost_wall	Left Ventricular Relative Diastolic Wall Thickness Percent by 2D by 2Times PW Method		%
meas1368	LV_wall_pct_thcknss_d_MM_by_2xpost_wall	LV	wall	pct_thcknss	d	MM	by_2xpost_wall	Left Ventricular Relative Diastolic Wall Thickness Percent by M-Mode by 2Times PW Method		%
meas1369	MV_e_pvel_d_PWD_avg	MV		e_pvel	d	PWD		Mitral Valve Annulus e' Velocity by TDI Averaged	for Jacksonville	m/sec
meas1370	MV_E_e_ratio_d_PWD_avg	MV		E_e_ratio	d	PWD		Mitral Valve E to e' Ratio by PWD Using e' Velocity Averaged	for Jacksonville
meas1442	LV_Size_STR_RES							Left Ventricular Size Stress Research
meas1443	Post_Stress_LVESV_STR_RES							Post Stress Left Ventricular End Systolic Volume Stress Research
meas1444	Rest_EF_STR_RES							Rest Ejection Fraction Stress Research		%
meas1445	Post_Str_EF_STR_RES							Post Stress Ejection Fraction Stress Research		%
meas1446	LA_area_ApLAX_es_2D	LA		area_ApLAX	es	2D		Left Atrial Area by 2-D Apical Long Axis View		cm^2
meas1464	TV_Ann_diam_Mean_normal_value	TV	Ann	diam				Tricuspid Valve Annulus Diameter Mean Normal Value		cm
meas1466	ACE_Inhibitor_ARB_STR_RES							ACE Inhibitor ARB Stress Research	ACE: Benazepril (Lotensin) Captopril (Capoten) Enalapril (Vasotec) Fosinopril (Monopril) Lisinopril (Zestril) Lisinopril (Prinivil) Moexipril (Univasc) Perindopril (Aceon) Quinapril (Accupril) Ramipril (Altace) Trandolapril (Mavik) ACE COMBO DRUGS: Benazepril/amlodipine (Lotrel) - ace/ca channel Trandolapril/verapamil (Tarka) - ace/ca channel Benazepril/HCTZ (Lotensin HCT) Captopril/HCTZ (Capozid…
meas1467	Aspirin_STR_RES							Aspirin Stress Research
meas1470	Beta_Blockers_STR_RES							Beta Blockers Stress Research	acebutolol (Sectral) atenolol (Tenormin) betaxolol (Kerlone) carvedilol (Coreg) carteolol (Cartrol) esmolol (Brevibloc) labetalol (Normodyne) metoprolol (Lopressor) (Toprol XL) nadolol (Corgard) penbutolol (Levatol) pindolol (Visken) propranolol (Inderal) sotalol (Betapace) (Betapace AF) timolol (Blocadren) COMBO DRUGS (Beta Blocker/Diuretic): Tenoretic Corzide Inderide Timolide
meas1471	Biguanide_STR_RES							Biguanide Stress Research	Metformin (Glucophage)
meas1473	Cal_Chan_Blockers_STR_RES							Calcium Channel Blockers Stress Research	amlodipine (Norvasc) bepridil (Vascor) diltiazem (Cardizem) (Cardizem CD) (CartiaXT) (Dilacor XR) (Diltia XT) (Tiazac) (Tiamate) felodipine (Plendil) isradipine (DynaCirc CR) (DynaCirc) nicardipine (Cardene) (Cardene SR) nifedipine (Adalat CC) (Nifedical XL) (Procardia XL) (Procardia) (Adalat) nimodipine (Nimotop) nisoldipine (Sular) verapamil (Calan) (Covera-HS) (Calan SR) (Isoptin) (Isoptin SR)…
meas1475	Clopidogrel_STR_RES							Clopidogrel Stress Research	Clopidogrel (Plavix)
meas1476	Comp_STR_RES							Complications Stress Research
meas1478	Contrast_Admin_STR_RES							Contrast Administered Stress Research
meas1479	CP_STR_RES							Chest Pain Stress Research
meas1480	Diab_M_STR_RES							Diabetes Mellitus Stress Research
meas1481	Dig_STR_RES							Digoxin Stress Research	Lanoxicaps Lanoxin Lanoxin Pediatric
meas1483	Dyspnea_STR_RES							Dyspnea Stress Research
meas1484	ECG_A_Fib_Flutter_STR_RES							ECG Atrial Fibrillation Flutter Stress Research
meas1485	ECG_LBBB_STR_RES							ECG LBBB Stress Research
meas1486	ECG_LVH_STR_RES							ECG LVH Stress Research
meas1487	ECG_Other_Cond_Abn_STR_RES							ECG Other Conduction Abnormality Stress Research
meas1488	ECG_RBBB_STR_RES							ECG RBBB Stress Research
meas1489	ECG_STT_changes_STR_RES							ECG ST/T Changes Stress Research
meas1490	Fam_Hx_CAD_STR_RES							Family History of CAD Stress Research
meas1492	Final_Imp_STR_RES							Final Impression Stress Research
meas1497	Htn_STR_RES							Hypertension Stress Research
meas1498	Hyperlipid_STR_RES							Hyperlipidemia Stress Research
meas1499	Abn_Signs_Hypotn_STR_RES							Abnormal Signs Hypotension Stress Research
meas1501	Insulin_STR_RES							Insulin Stress Research	Insulin Glargine, Human (Lantus) - Insulin Lispro, Human (Humalog) - Insulin, NPH (Humulin N) - Insulin, Regular
meas1504	LV_wall_thickness_STR_RES							Left Ventricular Wall Thickness Stress Research
meas1505	Maj_reas_study_STR_RES							Major Reason for Study Stress Research
meas1506	Max_ext_ST_seg_depr_STR_RES							Maximal Extent of ST Segment Depression Stress Research
meas1507	Meglitinide_STR_RES							Meglitinide Stress Research	Nateglinide (Starlix) - Repaglinide (Prandin)
meas1509	Normal_Rest_ECG_STR_RES							Normal Rest ECG Stress Research
meas1511	PHTN_STR_RES							Pulmonary Hypertension Stress Research
meas1512	Prior_CABG_STR_RES							Prior CABG Stress Research
meas1513	Prior_MI_STR_RES							Prior MI Stress Research
meas1514	Prior_PCI_STR_RES							Prior PCI Stress Research
meas1515	Q_Waves_Other_Leads_STR_RES							Q Waves Other Leads Stress Research
meas1516	Q_Waves_STR_RES							Q Waves Stress Research
meas1517	Qual_Stud_STR_RES							Quality of Study Stress Research
meas1520	Reas_Stop_Study_Angina_STR_RES							Reason for Stopping Study Angina Stress Research
meas1521	Reas_Stop_Study_Arrhythmia_STR_RES							Reason for Stopping Study Arrhythmia Stress Research
meas1522	Reas_Stop_Study_Dyspnea_STR_RES							Reason for Stopping Study Dyspnea Stress Research
meas1523	Reas_Stop_Study_ECGabnormalities_STR_RES							Reason for Stopping Study ECG Abn Stress Research
meas1524	Reas_Stop_Study_Fatigue_STR_RES							Reason for Stopping Study Fatigue Stress Research
meas1525	Reas_Stop_Study_Leg_Discomfort_STR_RES							Reason for Stopping Study Leg Disc Stress Research
meas1526	RV_Enl_STR_RES							RV Enlargement Stress Research
meas1527	Sec_reas_study_STR_RES							Secondary Reason for Study Stress Research
meas1529	Signif_Valve_Disease_STR_RES							Significant Valve Disease Stress Research
meas1530	Smoking_STR_RES							Smoking Stress Research
meas1531	Spironolactone_STR_RES							Spironolactone Stress Research	Spironolactone (Aldactone)
meas1532	ST_Slp_STR_RES							ST Slope Stress Research
meas1536	Sulfonylurea_STR_RES							Sulfonylurea Stress Research	Acetohexamide - Chlorpropamide (Diabinese) - Tolazamide (Tolinase) - Tolbutamide (Tol-Tab) - Glimepiride (Amaryl) - Glipizide (Glucotrol) - Glyburide (Glycron, Glynase, Diabeta, Micronase) COMBO DRUGS:Metformin/glipizide (Metaglip)
meas1537	SV_Ect_STR_RES							Supraventricular Ectopy Stress Research
meas1539	Thiaglitazone_STR_RES							Thiaglitazone Stress Research	Pioglitazone (Actos) - Rosiglitazone (Avandia) COMBO DRUGS: Metformin/rosiglitazone (Avandamet)
meas1540	Txfrd_to_hosp_STR_RES							Transferred to Hospital Stress Research
meas1541	V_Ect_STR_RES							Ventricular Ectopy Stress Research
meas1543	Warfarin_STR_RES							Warfarin Stress Research	Warfarin (Coumadin)
meas1544	Year_Most_Recent_CABG_STR_RES							Year of Most Recent CABG Stress Research
meas1547	Abn_signs_Htn_STR_RES							Abnormal Signs Hypertension Stress Research
meas1548	Stress_ECG_analysis_STR_RES							Stress ECG Analysis Stress Research
meas1549	Heart_rate_One_Min_Recovery_STR_RES	Heart		rate				Heart Rate One Minute Recovery Stress Research		BPM
meas1550	Blood_P_s_One_Min_Recovery_STR_RES		Blood	P	s			Blood Pressure Systolic One Minute Recovery Stress Research		mmHg
meas1551	Blood_P_d_One_Min_Recovery_STR_RES		Blood	P	d			Blood Pressure Diastolic One Minute Recovery Stress Research		mmHg
meas1552	Heart_rate_Two_Min_Recovery_STR_RES	Heart		rate				Heart Rate Two Minute Recovery Stress Research		BPM
meas1553	Heart_rate_Three_Min_Recovery_STR_RES	Heart		rate				Heart Rate Three Minute Recovery Stress Research		BPM
meas1554	LV_WMS_index_at_last_stage_2D_STR_RES	LV		WMS_index	at_last_stage	2D		Left Ventricle Wall Motion Score Index at Last Stage Stress Research
meas1555	LA_vol_es_2D_by_A_L_ApLAX_using_shortest_length	LA		vol	es	2D	by_A_L_ApLAX_using_shortest_length	Left Atrial End-Systolic 2-D Volume By A-L Apical Long Axis Method Using Shortest LA Length		ml
meas1556	LA_len_short_es_2D	LA		len_short	es	2D		Left Atrial Shortest End-Systolic Length by 2-D		mm
meas1557	LA_vol_index_es_2D_by_A_L_ApLAX_using_shortest_length	LA		vol_index	es	2D	by_A_L_ApLAX_using_shortest_length	Left Atrial End-Systolic 2-D Volume Index By A-L Apical Long Axis Method Using Shortest LA Length		ml/m^2
meas1558	Diab_M_Diet_STR_RES							Diabetes Mellitus Diet Only Stress Research
meas1568	LV_Basal_A_L_strain_s_TD_SRI_analysis	LV	Basal_A_L	strain	s	TD		LV Basal Antero-Lateral Peak Systolic Strain for SRI Analysis		%
meas1574	LV_Basal_I_S_strain_s_TD_SRI_analysis	LV	Basal_I_S	strain	s	TD		LV Basal Inferior Septum Peak Systolic Strain for SRI Analysis		%
meas1584	Blood_P_s_Three_Min_Recovery_STR_RES		Blood	P	s			Blood Pressure Systolic Three Minute Recovery Stress Research		mmHg
meas1585	Blood_P_d_Three_Min_Recovery_STR_RES		Blood	P	d			Blood Pressure Diastolic Three Minute Recovery Stress Research		mmHg
meas1586	IVS_th_ed_2D_RESEARCH_ONLY	IVS		th	ed	2D		Interventricular Septum Diastolic Thickness by 2-D Stress Research		mm
meas1587	LV_inter_dim_ed_2D_RESEARCH_ONLY	LV	inter	dim	ed	2D		Left Ventricular Internal End Diastolic Dimension by 2-D Stress Research		mm
meas1588	Statin_STR_RES							Statin Stress Research	Atorvastatin (Lipitor) - Fluvastatin (Lescol) - Lovastatin (Mevacor) - Pravastatin (Pravachol) - Rosuvastatin (Crestor) - Simvastatin (Zocor)
meas1589	Niacin_STR_RES							Niacin Stress Research	Niacin ER (Niaspan) - Niacin (Niacor) COMBO DRUGS: Niacin/lovastatin (Advicor)
meas1590	Fibrate_STR_RES							Fibrate Stress Research	Fenofibrate (Tricor) - Gemfibrozil (Lopid)
meas1591	Resin_STR_RES							Resin Stress Research	Cholestyramine (Questran) - Colesevelam (WelChol) Colestipol (Colestid)
meas1592	Chol_Absorp_Inhib_STR_RES							Cholesterol Absorption Inhibitor Stress Research	Ezetimibe (Zetia)
meas1618	Dose_Diluted_Solution_Definity_NaCl			Dose_Diluted_Solution				Definity Diluted Solution 0.9 NaCl	This is a diluted solution of Definity and 0.9% NaCl.	ml
meas1622	LV_SV_index_s_by_QDopp	LV		SV_index	s		by_QDopp	Left Ventricular Systolic Stroke Volume Index by Quantitative Doppler		ml/m^2
meas1663	LA_max_vol_es_2D_by_MOD_4C	LA		max_vol	es	2D	by_MOD_4C	Left Atrial Maximum Volume by 2-D Method of Disks Four Chamber		ml
meas1664	LA_max_vol_es_2D_by_MOD_2C	LA		max_vol	es	2D	by_MOD_2C	Left Atrial Maximum Volume by 2-D Method of Disks Two Chamber		ml
meas1683	TV_Mn_Grad_s_CWD	TV		Mn_Grad	s	CWD		Tricuspid Valve Mean Systolic Gradient Systolic by CWD		mmHg
meas1684	PA_Mn_P_CWD_by_TV_Reg_Mn_Grad	PA		Mn_P		CWD	by_TV_Reg_Mn_Grad	Pulmonary Artery Mean Pressure using Tricuspid Valve Regurgitation Mean Gradient by CWD		mmHg
meas1703	Dias_Fx_Rst_STR_RES							Diastolic Function at Rest Stress Research
meas1704	Dias_Fx_Post_STR_RES							Diastolic Function Post Stress-Stress Research
meas1723	PA_Mn_P_CWD_by_MCJ_range_def_PA_Mn_Press_Ranges	PA		Mn_P		CWD	by_MCJ_range_def	Pulmonary Artery Mean Pressure Range by Jacksonville Range Definition
meas1743	MV_E_Wave_pvel_d_PWD_At_Rest_STR_RES	MV	E_Wave	pvel	d	PWD		Mitral Valve E-Wave Peak Velocity by PWD at Rest Stress Research		m/sec
meas1744	MV_A_Wave_pvel_d_PWD_At_Rest_STR_RES	MV	A_Wave	pvel	d	PWD		Mitral Valve A-Wave Peak Velocity by PWD at Rest Stress Research		m/sec
meas1745	MV_E_A_Ratio_d_PWD_At_Rest_STR_RES	MV		E_A_Ratio	d	PWD		Mitral Valve E to A Ratio at Baseline by PWD at Rest Stress Research
meas1746	MV_DT_d_PWD_At_Rest_STR_RES	MV		DT	d	PWD		Mitral Valve Deceleration Time by PWD at Rest Stress Research		msec
meas1747	MV_Med_Ann_e`_pvel_d_PWD_At_Rest_STR_RES	MV	Med_Ann	e`_pvel	d	PWD		Mitral Valve Medial Annulus e` Velocity by TDI at Rest Stress Research		m/sec
meas1748	MV_E_e`_ratio_d_PWD_At_Rest_STR_RES	MV		E_e`_ratio	d	PWD		Mitral Valve E to e` Ratio by PWD at Rest Stress Research
meas1749	RV_P_s_CWD_At_Last_Stage_STR_RES	RV		P	s	CWD		Right Ventricular Systolic Pressure At Last Stage Stress Research		mmHg
meas1750	MV_E_Wave_pvel_d_PWD_At_Last_Stage_STR_RES	MV	E_Wave	pvel	d	PWD		Mitral Valve E Wave Peak Velocity by PWD at Last Stage Stress Research		m/sec
meas1751	MV_Med_Ann_e`_pvel_d_PWD_At_Last_Stage_STR_RES	MV	Med_Ann	e`_pvel	d	PWD		Mitral Valve Medial Annulus e` Velocity by TDI At Last Stage Stress Research		m/sec
meas1752	MV_E_e`_ratio_d_PWD_At_Last_Stage_STR_RES	MV		E_e`_ratio	d	PWD		Mitral Valve E to e` Ratio by PWD At Last Stage Stress Research
meas1763	Body_Surface_area	Body	Surface	area				Body Surface Area		m^2
meas1783	Body_mass_index	Body		mass_index				Body Mass Index		kg/m^2
meas1883	LA_len_2C_es_2D	LA		len_2C	es	2D		Left Atrial End-Systolic Length by 2-D 2-Chamber View		mm
meas1923	TV_Lat_Ann_e`_pvel_d_PWD	TV	Lat_Ann	e`_pvel	d	PWD		Tricuspid Valve Lateral Annulus e` Velocity by TDI		m/sec
meas1924	TV_Lat_Ann_a`_pvel_d_PWD	TV	Lat_Ann	a`_pvel	d	PWD		Tricuspid Valve Lateral Annulus a` Velocity by TDI		m/sec
meas1925	TV_Lat_Ann_pvel_s_PWD	TV	Lat_Ann	pvel	s	PWD		Tricuspid Valve Lateral Annulus Systolic Velocity by TDI		m/sec
meas1926	TV_Lat_Ann_E_e`_ratio_d_PWD	TV	Lat_Ann	E_e`_ratio	d	PWD		Tricuspid Valve Lateral Annulus E to e` Ratio Diastolic Pulse Wave Doppler
meas1931	MV_Med_Ann_pvel_s_PWD	MV	Med_Ann	pvel	s	PWD		Mitral Valve Medial Annulus Systolic Velocity by TDI		m/sec
meas1932	MV_Lat_Ann_pvel_s_PWD	MV	Lat_Ann	pvel	s	PWD		Mitral Valve Lateral Annulus Systolic Velocity by TDI		m/sec
meas1963	Adv_React_Contrast_STR_RES							Adverse Reaction to Microbubble Contrast Agent Stress Research
meas2023	LV_Basal_Ant_strain_s_TD_SRI_analysis	LV	Basal_Ant	strain	s	TD		LV Basal Anterior Peak Systolic Strain for SRI Analysis		%
meas2024	LV_Basal_Inf_strain_s_TD_SRI_analysis	LV	Basal_Inf	strain	s	TD		LV Basal Inferior Peak Systolic Strain for SRI Analysis		%
meas2025	LV_Basal_A_S_strain_s_TD_SRI_analysis	LV	Basal_A_S	strain	s	TD		LV Basal Anterior Septum Peak Systolic Strain for SRI Analysis		%
meas2026	LV_Basal_I_L_strain_s_TD_SRI_analysis	LV	Basal_I_L	strain	s	TD		LV Basal Infero-Lateral Peak Systolic Strain for SRI Analysis		%
meas2027	LV_Basal_strain_s_TD_Averaged_SRI_analysis	LV	Basal	strain	s	TD	Averaged	LV Basal Averaged Peak Systolic Strain for SRI Analysis		%
meas2028	LV_Mid_Ant_strain_s_TD_SRI_analysis	LV	Mid_Ant	strain	s	TD		LV Mid Anterior Peak Systolic Strain for SRI Analysis		%
meas2029	LV_Mid_A_L_strain_s_TD_SRI_analysis	LV	Mid_A_L	strain	s	TD		LV Mid Antero-Lateral Peak Systolic Strain for SRI Analysis		%
meas2030	LV_Mid_I_S_strain_s_TD_SRI_analysis	LV	Mid_I_S	strain	s	TD		LV Mid Inferior Septum Peak Systolic Strain for SRI Analysis		%
meas2031	LV_Mid_Inf_strain_s_TD_SRI_analysis	LV	Mid_Inf	strain	s	TD		LV Mid Inferior Peak Systolic Strain for SRI Analysis		%
meas2032	LV_Mid_A_S_strain_s_TD_SRI_analysis	LV	Mid_A_S	strain	s	TD		LV Mid Anterior Septum Peak Systolic Strain for SRI Analysis		%
meas2033	LV_Mid_I_L_strain_s_TD_SRI_analysis	LV	Mid_I_L	strain	s	TD		LV Mid Infero-Lateral Peak Systolic Strain for SRI Analysis		%
meas2034	LV_Mid_strain_s_TD_Averaged_SRI_analysis	LV	Mid	strain	s	TD	Averaged	LV Mid Averaged Peak Systolic Strain for SRI Analysis		%
meas2063	LV_vol_ed_3D	LV		vol	ed	3D		Left Ventricular End Diastolic Volume by 3D		ml
meas2064	LV_vol_es_3D	LV		vol	es	3D		Left Ventricular End Systolic Volume by 3D		ml
meas2065	LV_EF_3D	LV		EF		3D		Left Ventricular EF by 3D		%
meas2123	LV_Apical_S_strain_s_TD_SRI_analysis	LV	Apical_S	strain	s	TD		LV Apical Septum Peak Systolic Strain for SRI Analysis		%
meas2124	LV_Apical_L_strain_s_TD_SRI_analysis	LV	Apical_L	strain	s	TD		LV Apical Lateral Peak Systolic Strain for SRI Analysis		%
meas2203	LA_max_vol_es_2D_by_MOD_BP	LA		max_vol	es	2D	by_MOD_BP	Left Atrial Maximum Volume by 2-D Method of Disks Biplane		ml
meas2263	LA_len_4Ch_2Ch_es_2D_Averaged	LA		len_4Ch_2Ch	es	2D	Averaged	Left Atrial Averaged End-Systolic Length by 2-D 4 and 2 Chamber		mm
meas2264	LA_vol_es_2D_by_A_L_4Ch_2Ch_using_avg_len	LA		vol	es	2D	by_A_L_4Ch_2Ch_using_avg_len	Left Atrial End-Systolic 2-D Volume By A-L Apical 4 and 2-Chamber Method Using Averaged Length		ml
meas2265	LA_vol_index_es_2D_by_A_L_4Ch_2Ch_using_avg_len	LA		vol_index	es	2D	by_A_L_4Ch_2Ch_using_avg_len	Left Atrial End-Systolic 2-D Volume Index By A-L Apical 4 and 2-Chamber Method Using Averaged Length		ml/m^2
meas2291	LV_Apical_Ant_strain_s_TD_SRI_analysis	LV	Apical_Ant	strain	s	TD		LV Apical Anterior Peak Systolic Strain for SRI Analysis		%
meas2292	LV_Apical_Inf_strain_s_TD_SRI_analysis	LV	Apical_Inf	strain	s	TD		LV Apical Inferior Peak Systolic Strain for SRI Analysis		%
meas2293	LV_Apical_Cap_strain_s_TD_SRI_analysis	LV	Apical_Cap	strain	s	TD		LV Apical Cap Peak Systolic Strain for SRI Analysis		%
meas2294	LV_Apical_strain_s_TD_Averaged_SRI_analysis	LV	Apical	strain	s	TD	Averaged	LV Apical Averaged Peak Systolic Strain for SRI Analysis		%
meas2295	LV_strain_s_TD_Averaged_SRI_analysis	LV		strain	s	TD	Averaged	LV Averaged Peak Systolic Strain for SRI Analysis		%
meas2296	TV_Ann_excur_s_MM	TV	Ann	excur	s	MM		Tricuspid Valve Annulus Systolic Excursion by M-Mode		mm
meas2314	TR_Vel_RVOT_TVI_ratio	TR_Vel_RVOT_TVI		ratio				Tricuspid Regurgitation Velocity to RVOT TVI Ratio
meas2319	Blood_P_s_Z_score		Blood	P	s			Systolic Blood Pressure for Z-score		mmHg
meas2320	Blood_P_d_Z_score		Blood	P	d			Diastolic Blood Pressure for Z-score		mmHg
meas2321	Heart_rate_Z_score	Heart		rate				Heart Rate for Z-Score		BPM
meas2322	Pul_vasc_res	Pul_vasc		res				Pulmonary Vascular Resistance		Wood Units
meas2343	Body_Surf_area_by_Haycock_Long	Body		Surf_area			by_Haycock	Body Surface Area by Haycock Long Form		m^2
meas2365	RV_fract_area_chng_4C_2D	RV		fract_area_chng_4C		2D		Right Ventricular Fractional Area Change by 2-D 4-Chamber View		%
meas2366	PA_capacitance_Calc	PA		capacitance				Calculated Pulmonary Artery Capacitance		ml/mmHg
meas2369	RV_area_4C_ed_2D	RV		area_4C	ed	2D		Right Ventricular End Diastolic 4 Chamber Area by 2-D		cm^2
meas2370	RV_area_4C_es_2D	RV		area_4C	es	2D		Right Ventricular End Systolic 4 Chamber Area by 2-D		cm^2
meas2373	RV_dim_4C_ed_2D	RV		dim_4C	ed	2D		Right Ventricular Internal Diastolic Dimension by 2-D 4-Chamber View		mm
meas2374	RV_len_4C_ed_2D	RV		len_4C	ed	2D		Right Ventricular End Diastolic Length by 2-D 4-Chamber View		mm
meas2383	RV_Basal_dim_4C_d_2D	RV	Basal	dim_4C	d	2D		Right Ventricular Internal Diastolic Basal Dimension by 2-D 4-Chamber View		mm
meas2423	RV_Apical_L_strain_s_SRI_analysis	RV	Apical_L	strain	s			RV Apical Lateral Peak Systolic Strain for SRI Analysis		%
meas2424	RV_Basal_L_strain_s_SRI_analysis	RV	Basal_L	strain	s			RV Basal Lateral Peak Systolic Strain for SRI Analysis		%
meas2425	RV_Mid_L_strain_s_SRI_analysis	RV	Mid_L	strain	s			RV Mid Lateral Peak Systolic Strain for SRI Analysis		%
meas2426	RV_strain_s_Averaged_SRI_analysis	RV		strain	s		Averaged	RV Averaged Peak Systolic Strain for SRI Analysis		%
meas2447	Reas_Cancel_Study_STR_RES							Reason for Cancelling Study Stress Research
meas2467	PA_Mn_P_CWD_by_MCJ_range_def_v2	PA		Mn_P		CWD	by_MCJ_range_def	Pulmonary Artery Mean Pressure Range by Jacksonville Range Definition_V2
meas2487	LA_max_vol_index_2D_by_MOD_BP	LA		max_vol_index		2D	by_MOD_BP	Left Atrium Maximum Volume Index by 2-D Method of Discs Biplane		ml/m^2
meas2607	Pt_Position							Patient Position
meas2627	Ach_FAC			Ach_FAC				Achieved FAC	for new EIMS code 07/17/2013	%
meas2628	Ach_METs			Ach_METs				Achieved METs	07/17/2013 new METS calculation
meas2629	Pred_METs			Pred_METs				Predicted METs	07/17/2013 for new stress calculations
meas2630	pred_ex_time			pred_ex_time				Predicted Exercise Time	07/17/2013 new stress calc for Bruce and Ox protocols	min
meas2667	LV_inter_dim_index_s_2D	LV	inter	dim_index	s	2D		Left Ventricular Internal Systolic Dimension Index by 2D		mm/m^2
meas2687	AV_Acc_to_Eject_Time_Ratio_s_CWD	AV		Acc_to_Eject_Time_Ratio	s	CWD		Aortic Acceleration Time to Aortic Ejection Time Ratio
meas2707	LV_vol_index_ed_2D_by_MOD_BP	LV		vol_index	ed	2D	by_MOD_BP	Left Ventricular End Diastolic Volume Index 2-D Method of Disks Biplane		ml/m^2
meas2747	MV_area_index_d_by_cont_eqn	MV		area_index	d		by_cont_eqn	Mitral Valve Diastolic Area index by Continuity Equation		cm^2/m^2
meas2748	MV_Inflow_LV_OT_TVI_ratio	MV_Inflow_LV	OT	TVI_ratio				Mitral Valve inflow to LVOT TVI ratio
meas2787	RA_max_vol_es_2D_by_MOD	RA		max_vol	es	2D	by_MOD	Right Atrial Maximum Volume by 2-D Method of Disks		ml
meas2788	RA_vol_index_es_2D_by_MOD	RA		vol_index	es	2D	by_MOD	Right Atrial Volume Index End Systole 2-D Method of Disks		ml/m^2
meas2847	LV_SV_index_s_2D_by_MOD_BP	LV		SV_index	s	2D	by_MOD_BP	Left Ventricular Stroke Volume Index MOD by 2-D Apical Views		ml/m^2
meas2867	LV_SV_s_3D_by_vol	LV		SV	s	3D	by_vol	Left Ventricular Stroke Volume by 3D		ml
meas2887	Dose_Lumason			Dose				Lumason Dose		ml
meas3187	vials_opened_Definity			vials_opened				Definity Vials Opened
meas3188	vials_opened_Lumason			vials_opened				Lumason Vials Opened
meas3189	volume_discarded_Lumason			volume_discarded				Lumason Volume Discarded		ml
meas3207	volume_discarded_Definity_NaCl			volume_discarded				Definity diluted to 10ml, Volume discarded		ml
meas3247	dur_IV_sed			dur				IV Sedation Duration	Calculates the total time of IV sedation in minutes based on Tammy Kester recommendation	min
meas3248	suggest_billing_IV_sed			suggest_billing				Suggested Billing for Intravenous Sedation
meas3627	AV_imp_s_ValvuloArterial	AV		imp	s			Aortic Valvulo-Arterial Impedance		mmHg.mL^-1.m^2
meas3927	LV_vol_index_ed_3D	LV		vol_index	ed	3D		Left Ventricular End Diastolic Volume Index by 3D		ml/m^2
meas3928	LV_vol_index_es_3D	LV		vol_index	es	3D		Left Ventricular End Systolic Volume Index by 3D		ml/m^2
meas3947	LV_SV_index_s_3D	LV		SV_index	s	3D		Left Ventricular Stroke Volume Index by 3D		ml/m^2
meas3987	LV_Global_strain_s_Eqip_Derv_Averaged_Lngtd_SRI_analysis	LV	Global	strain	s	Eqip_Derv	Averaged	LV Equipment Derived Global Averaged Peak Systolic Strain for SRI Analysis	This is the Global average longitudinal strain that is created using the equipment software rather than a simple arithmetic mean of the measured segments	%
meas4047	Ao_mid_asc_diam_2D_Upper_lim_nl	Ao	mid_asc	diam		2D		Mid Ascending Aorta Diameter 2-D, Upper Limit of Normal		mm
meas4067	Ao_SoV_diam_2D_Upper_lim_nl	Ao	SoV	diam		2D		Sinus of Valsalva Diameter 2-D, Upper Limit of Normal		mm
meas4627	comp_echo							Comprehensive Echocardiogram
meas4647	saline_shunt							Saline Shunt Study
meas4787	Afib_AFlutter_STR_RES							Atrial Fibrillation or Flutter History Stress Research
meas4807	Hypertn_STR_RES							Hypertension Stress Research
meas4827	HF_Hx_STR_RES							Heart Failure Stress Research
meas4828	lung_us_STR_RES							Lung Ultrasound Stress Research
